# Supplementary material for: Dataset on perception among male secondary school students on underage smoking in Jordan
Source: Data Brief. 2020 Jan 13;29:105119. doi: 10.1016/j.dib.2020.105119 (PMC6997803; doi:10.1016/j.dib.2020.105119)
Supplement: Multimedia component 1 [file mmc1.xlsx]

## Sheet: Sheet1
n/s	How old are you?	Do you smoke?	Does your father smoke?	Does your mother smoke?	Does smoking cause health problems?	How many cigarettes do you consume daily?	What is the prevalence of cigarette consumption?	Q8:To appear strong	Q8:Parental simulation	Q8: Family problems	Q8:Increased self-confidence	Q8: Peer pressure	Q9: around the school	Q9:In the market	Q9: In parks and cafes	Q9:In the garden of the house	Q9:At home	Q10:Unpleasant odors	Q10:Family problems	Q10:Constant headache when not smoking	Q10:Poor concentration in school	Q10:Tooth decay	Q10:Sustained health problems	Q10: Increased cough	Q11:Prohibition of smoking in public places	Q11:Raising parents’ awareness on the causes of smoking	Q11:Activating the role of the media in raising awareness on the harmful effects of smoking on individuals	Q11:Educating students in schools about the harmful effects of smoking
1	14 years	yes	yes	yes	yes	1–5	Increased	yes	yes	yes	yes	yes	yes	yes	yes	yes	yes	yes	yes	yes	yes	yes	yes	yes	yes	yes	yes	yes
2	14 years	yes	yes	yes	yes	1–5	Increased	yes	yes	yes	yes	yes	yes	yes	yes	yes	yes	yes	yes	yes	yes	yes	yes	yes	yes	yes	yes	yes
3	14 years	yes	yes	yes	yes	1–5	Increased	yes	yes	yes	yes	yes	yes	yes	yes	yes	yes	yes	yes	yes	yes	yes	yes	yes	yes	yes	yes	yes
4	14 years	yes	yes	yes	yes	1–5	Increased	yes	yes	yes	yes	yes	yes	yes	yes	yes	yes	yes	yes	yes	yes	yes	yes	yes	yes	yes	yes	yes
5	14 years	yes	yes	no	yes	1–5	Increased	yes	yes	yes	yes	yes	yes	yes	yes	yes	yes	yes	yes	yes	yes	yes	yes	yes	yes	yes	yes	yes
6	14 years	yes	yes	no	yes	1–5	Increased	yes	yes	yes	yes	yes	yes	yes	yes	yes	yes	yes	yes	yes	yes	yes	yes	yes	yes	yes	yes	yes
7	14 years	yes	yes	no	yes	1–5	Increased	yes	yes	yes	yes	yes	yes	yes	yes	yes	yes	yes	yes	yes	yes	yes	yes	yes	yes	yes	yes	yes
8	14 years	yes	yes	no	yes	1–5	Increased	yes	yes	yes	yes	yes	yes	yes	yes	yes	yes	yes	yes	yes	yes	yes	yes	yes	yes	yes	yes	yes
9	14 years	yes	yes	no	yes	1–5	Increased	yes	yes	yes	yes	yes	yes	yes	yes	yes	yes	yes	yes	yes	yes	yes	yes	yes	yes	yes	yes	yes
10	14 years	yes	yes	no	yes	1–5	Increased	yes	yes	yes	yes	yes	yes	yes	yes	yes	yes	yes	yes	yes	yes	yes	yes	yes	yes	yes	yes	yes
11	14 years	yes	yes	no	yes	1–5	Increased	yes	yes	yes	yes	yes	yes	yes	yes	yes	yes	yes	yes	yes	yes	yes	yes	yes	yes	yes	yes	yes
12	14 years	yes	yes	no	yes	1–5	Increased	yes	yes	yes	yes	yes	yes	yes	yes	yes	yes	yes	yes	yes	yes	yes	yes	yes	yes	yes	yes	yes
13	14 years	yes	yes	no	yes	1–5	Increased	yes	yes	yes	yes	yes	yes	yes	yes	yes	yes	yes	yes	yes	yes	yes	yes	yes	yes	yes	yes	yes
14	14 years	yes	yes	no	yes	1–5	Increased	yes	yes	yes	yes	yes	yes	yes	yes	yes	yes	yes	yes	yes	yes	yes	yes	yes	yes	yes	yes	yes
15	14 years	yes	yes	no	yes	1–5	Increased	yes	yes	yes	yes	yes	yes	yes	yes	yes	yes	yes	yes	yes	yes	yes	yes	yes	yes	yes	yes	yes
16	14 years	yes	yes	no	yes	1–5	Increased	yes	yes	yes	yes	yes	yes	yes	yes	yes	yes	yes	yes	yes	yes	yes	yes	yes	yes	yes	yes	yes
17	14 years	yes	yes	no	yes	1–5	Increased	yes	yes	yes	yes	yes	yes	yes	yes	yes	yes	yes	yes	yes	yes	yes	yes	yes	yes	yes	yes	yes
18	14 years	yes	yes	no	yes	1–5	Increased	yes	yes	yes	yes	yes	yes	yes	yes	yes	yes	yes	yes	yes	yes	yes	yes	yes	yes	yes	yes	yes
19	14 years	yes	yes	no	yes	1–5	Increased	yes	yes	yes	yes	yes	yes	yes	yes	yes	yes	yes	yes	yes	yes	yes	yes	yes	yes	yes	yes	yes
20	14 years	yes	yes	no	yes	1–5	Increased	yes	yes	yes	yes	yes	yes	yes	yes	yes	yes	yes	yes	yes	yes	yes	yes	yes	yes	yes	yes	yes
21	14 years	yes	yes	no	yes	1–5	Increased	yes	yes	yes	yes	yes	yes	yes	yes	yes	yes	yes	yes	yes	yes	yes	yes	yes	yes	yes	yes	yes
22	14 years	yes	yes	no	yes	1–5	Increased	yes	yes	yes	yes	yes	yes	yes	yes	yes	yes	yes	yes	yes	yes	yes	yes	yes	yes	yes	yes	yes
23	14 years	yes	yes	no	yes	1–5	Increased	yes	yes	yes	yes	yes	yes	yes	yes	yes	yes	yes	yes	yes	yes	yes	yes	yes	yes	yes	yes	yes
24	14 years	yes	yes	no	yes	1–5	Increased	yes	yes	yes	yes	yes	yes	yes	yes	yes	yes	yes	yes	yes	yes	yes	yes	yes	yes	yes	yes	yes
25	14 years	yes	yes	no	yes	1–5	Increased	yes	yes	yes	yes	yes	yes	yes	yes	yes	yes	yes	yes	yes	yes	yes	yes	yes	yes	yes	yes	yes
26	14 years	yes	yes	no	yes	1–5	Increased	yes	yes	yes	yes	yes	yes	yes	yes	yes	yes	yes	yes	yes	yes	yes	yes	yes	yes	yes	yes	yes
27	14 years	yes	yes	no	yes	1–5	Increased	yes	yes	yes	yes	yes	yes	yes	yes	yes	yes	yes	yes	yes	yes	yes	yes	yes	yes	yes	yes	yes
28	14 years	yes	yes	no	yes	1–5	Increased	yes	yes	yes	yes	yes	yes	yes	yes	yes	yes	yes	yes	yes	yes	yes	yes	yes	yes	yes	yes	yes
29	14 years	yes	yes	no	yes	1–5	Increased	yes	yes	yes	yes	yes	yes	yes	yes	yes	yes	yes	yes	yes	yes	yes	yes	yes	yes	yes	yes	yes
30	14 years	yes	yes	no	yes	1–5	Increased	yes	yes	yes	yes	yes	yes	yes	yes	yes	yes	yes	yes	yes	yes	yes	yes	yes	yes	yes	yes	yes
31	14 years	yes	yes	no	yes	1–5	Increased	yes	yes	yes	yes	yes	yes	yes	yes	yes	yes	yes	yes	yes	yes	yes	yes	yes	yes	yes	yes	yes
32	14 years	yes	yes	no	yes	1–5	Increased	yes	yes	yes	yes	yes	yes	yes	yes	yes	yes	yes	yes	yes	yes	yes	yes	yes	yes	yes	yes	yes
33	14 years	yes	yes	no	yes	1–5	Increased	yes	yes	yes	yes	yes	yes	yes	yes	yes	yes	yes	yes	yes	yes	yes	yes	yes	yes	yes	yes	yes
34	14 years	yes	yes	no	yes	1–5	Increased	yes	yes	yes	yes	yes	yes	yes	yes	yes	yes	yes	yes	yes	yes	yes	yes	yes	yes	yes	yes	yes
35	14 years	yes	yes	no	yes	1–5	Increased	yes	yes	yes	yes	yes	yes	yes	yes	yes	yes	yes	yes	yes	yes	yes	yes	yes	yes	yes	yes	yes
36	14 years	yes	yes	no	yes	1–5	Increased	yes	yes	yes	yes	yes	yes	yes	yes	yes	yes	yes	yes	yes	yes	yes	yes	yes	yes	yes	yes	yes
37	14 years	yes	yes	no	yes	1–5	Increased	yes	yes	yes	yes	yes	yes	yes	yes	yes	yes	yes	yes	yes	yes	yes	yes	yes	yes	yes	yes	yes
38	14 years	yes	yes	no	yes	1–5	Increased	yes	yes	yes	yes	yes	yes	yes	yes	yes	yes	yes	yes	yes	yes	yes	yes	yes	yes	yes	yes	yes
39	14 years	yes	yes	no	yes	1–5	Increased	yes	yes	yes	yes	yes	yes	yes	yes	yes	yes	yes	yes	yes	yes	yes	yes	yes	yes	yes	yes	yes
40	14 years	yes	yes	no	yes	1–5	Increased	yes	yes	yes	yes	yes	yes	yes	yes	yes	yes	yes	yes	yes	yes	yes	yes	yes	yes	yes	yes	yes
41	14 years	yes	yes	no	yes	1–5	Increased	yes	yes	yes	yes	yes	yes	yes	yes	yes	yes	yes	yes	yes	yes	yes	yes	yes	yes	yes	yes	yes
42	14 years	yes	yes	no	yes	1–5	Increased	yes	yes	yes	yes	yes	yes	yes	yes	yes	yes	yes	yes	yes	yes	yes	yes	yes	yes	yes	yes	yes
43	14 years	yes	yes	no	yes	1–5	Increased	yes	yes	yes	yes	yes	yes	yes	yes	yes	yes	yes	yes	yes	yes	yes	yes	yes	yes	yes	yes	yes
44	14 years	yes	yes	no	yes	1–5	Increased	yes	yes	yes	yes	yes	yes	yes	yes	yes	yes	yes	yes	yes	yes	yes	yes	yes	yes	yes	yes	yes
45	14 years	yes	yes	no	yes	1–5	Increased	yes	yes	yes	yes	yes	yes	yes	yes	yes	yes	yes	yes	yes	yes	yes	yes	yes	yes	yes	yes	yes
46	14 years	yes	yes	no	yes	1–5	Increased	yes	yes	yes	yes	yes	yes	yes	yes	yes	yes	yes	yes	yes	yes	yes	yes	yes	yes	yes	yes	yes
47	14 years	yes	yes	no	yes	1–5	Increased	yes	yes	yes	yes	yes	yes	yes	yes	yes	yes	yes	yes	yes	yes	yes	yes	yes	yes	yes	yes	yes
48	14 years	yes	yes	no	yes	1–5	Increased	yes	yes	yes	yes	yes	yes	yes	yes	yes	yes	yes	yes	yes	yes	yes	yes	yes	yes	yes	yes	yes
49	14 years	yes	yes	no	yes	1–5	Increased	yes	yes	yes	yes	yes	yes	yes	yes	yes	yes	yes	yes	yes	yes	yes	yes	yes	yes	yes	yes	yes
50	14 years	yes	yes	no	yes	1–5	Increased	yes	yes	yes	yes	yes	yes	yes	yes	yes	yes	yes	yes	yes	yes	yes	yes	yes	yes	yes	yes	yes
51	14 years	yes	yes	no	yes	1–5	Increased	yes	yes	yes	yes	yes	yes	yes	yes	yes	yes	yes	yes	yes	yes	yes	yes	yes	yes	yes	yes	yes
52	14 years	yes	yes	no	yes	1–5	Increased	yes	yes	yes	yes	yes	yes	yes	yes	yes	yes	yes	yes	yes	yes	yes	yes	yes	yes	yes	yes	yes
53	14 years	yes	yes	no	yes	1–5	Increased	yes	yes	yes	yes	yes	yes	yes	yes	yes	yes	yes	yes	yes	yes	yes	yes	yes	yes	yes	yes	yes
54	14 years	yes	yes	no	yes	1–5	Increased	yes	yes	yes	yes	yes	yes	yes	yes	yes	yes	yes	yes	yes	yes	yes	yes	yes	yes	yes	yes	yes
55	14 years	yes	yes	no	yes	1–5	Increased	yes	yes	yes	yes	yes	yes	yes	yes	yes	yes	yes	yes	yes	yes	yes	yes	yes	yes	yes	yes	yes
56	14 years	yes	yes	no	yes	1–5	Increased	yes	yes	yes	yes	yes	yes	yes	yes	yes	yes	yes	yes	yes	yes	yes	yes	yes	yes	yes	yes	yes
57	14 years	yes	yes	no	yes	1–5	Increased	yes	yes	yes	yes	yes	yes	yes	yes	yes	yes	yes	yes	yes	yes	yes	yes	yes	yes	yes	yes	yes
58	14 years	yes	yes	no	yes	1–5	Increased	yes	yes	yes	yes	yes	yes	yes	yes	yes	yes	yes	yes	yes	yes	yes	yes	yes	yes	yes	yes	yes
59	14 years	yes	yes	no	yes	1–5	Increased	yes	yes	yes	yes	yes	yes	yes	yes	yes	yes	yes	yes	yes	yes	yes	yes	yes	yes	yes	yes	yes
60	14 years	yes	yes	no	yes	1–5	Increased	yes	yes	yes	yes	yes	yes	yes	yes	yes	yes	yes	yes	yes	yes	yes	yes	yes	yes	yes	yes	yes
61	14 years	yes	yes	no	yes	1–5	Increased	yes	yes	yes	yes	yes	yes	yes	yes	yes	yes	yes	yes	yes	yes	yes	yes	yes	yes	yes	yes	yes
62	14 years	yes	yes	no	yes	1–5	Increased	yes	yes	yes	yes	yes	yes	yes	yes	yes	yes	yes	yes	yes	yes	yes	yes	yes	yes	yes	yes	yes
63	14 years	yes	yes	no	yes	1–5	Increased	yes	yes	yes	yes	yes	yes	yes	yes	yes	yes	yes	yes	yes	yes	yes	yes	yes	yes	yes	yes	yes
64	14 years	yes	yes	no	yes	1–5	Increased	yes	yes	yes	yes	yes	yes	yes	yes	yes	yes	yes	yes	yes	yes	yes	yes	yes	yes	yes	yes	yes
65	14 years	yes	yes	no	yes	1–5	Increased	yes	yes	yes	yes	yes	yes	yes	yes	yes	yes	yes	yes	yes	yes	yes	yes	yes	yes	yes	yes	yes
66	14 years	yes	yes	no	yes	1–5	Increased	yes	yes	yes	yes	yes	yes	yes	yes	yes	yes	yes	yes	yes	yes	yes	yes	yes	yes	yes	yes	yes
67	14 years	yes	yes	no	yes	1–5	Increased	yes	yes	yes	yes	yes	yes	yes	yes	yes	yes	yes	yes	yes	yes	yes	yes	yes	yes	yes	yes	yes
68	14 years	yes	yes	no	yes	1–5	Increased	yes	yes	yes	yes	yes	yes	yes	yes	yes	yes	yes	yes	yes	yes	yes	yes	yes	yes	yes	yes	yes
69	14 years	yes	yes	no	yes	1–5	Increased	yes	yes	yes	yes	yes	yes	yes	yes	yes	yes	yes	yes	yes	yes	yes	yes	yes	yes	yes	yes	yes
70	14 years	yes	yes	no	yes	1–5	Increased	yes	yes	yes	yes	yes	yes	yes	yes	yes	yes	yes	yes	yes	yes	yes	yes	yes	yes	yes	yes	yes
71	14 years	yes	yes	no	yes	1–5	Decreased	yes	yes	yes	yes	yes	yes	yes	yes	yes		yes	yes	yes	yes	yes	yes	yes	yes	yes	yes	yes
72	14 years	yes	yes	no	yes	1–5	Decreased	yes	yes	yes	yes	yes	yes	yes	yes	yes		yes	yes	yes	yes	yes	yes	yes	yes	yes	yes	yes
73	14 years	yes	yes	no	yes	1–5	Decreased	yes	yes	yes	yes	yes	yes	yes	yes	yes		yes	yes	yes	yes	yes	yes	yes	yes	yes	yes	yes
74	14 years	yes	yes	no	yes	1–5	Decreased	yes	yes	yes	yes	yes	yes	yes	yes	yes		yes	yes	yes	yes	yes	yes	yes	yes	yes	yes	yes
75	14 years	yes	yes	no	yes	1–5	Decreased	yes	yes	yes	yes	yes	yes	yes	yes	yes		yes	yes	yes	yes	yes	yes	yes	yes	yes	yes	yes
76	14 years	yes	yes	no	yes	1–5	Decreased	yes	yes	yes	yes	yes	yes	yes	yes	yes		yes	yes	yes	yes	yes	yes	yes	yes	yes	yes	yes
77	14 years	yes	yes	no	yes	1–5	Decreased	yes	yes	yes	yes	yes	yes	yes	yes	yes		yes	yes	yes	yes	yes	yes	yes	yes	yes	yes	yes
78	14 years	yes	yes	no	yes	1–5	Decreased	yes	yes	yes	yes	yes	yes	yes	yes	yes		yes	yes	yes	yes	yes	yes	yes	yes	yes	yes	yes
79	14 years	yes	yes	no	yes	1–5	Decreased	yes	yes	yes	yes	yes	yes	yes	yes	yes		yes	yes	yes	yes	yes	yes	yes	yes	yes	yes	yes
80	14 years	yes	yes	no	yes	1–5	Decreased	yes	yes	yes	yes	yes	yes	yes	yes	yes		yes	yes	yes	yes	yes	yes	yes	yes	yes	yes	yes
81	14 years	yes	yes	no	yes	1–5	Decreased	yes	yes	yes	yes	yes	yes	yes	yes	yes		yes	yes	yes	yes	yes	yes	yes	yes	yes	yes	yes
82	14 years	yes	yes	no	yes	1–5	Decreased	yes	yes	yes	yes	yes	yes	yes	yes	yes		yes	yes	yes	yes	yes	yes	yes	yes	yes	yes	yes
83	14 years	yes	yes	no	yes	1–5	Decreased	yes	yes	yes	yes	yes	yes	yes	yes	yes		yes	yes	yes	yes	yes	yes	yes	yes	yes	yes	yes
84	14 years	yes	yes	no	yes	1–5	Decreased	yes	yes	yes	yes	yes	yes	yes	yes	yes		yes	yes	yes	yes	yes	yes	yes	yes	yes	yes	yes
85	14 years	yes	yes	no	yes	1–5	Decreased	yes	yes	yes	yes	yes	yes	yes	yes	yes		yes	yes	yes	yes	yes	yes	yes	yes	yes	yes	yes
86	14 years	yes	yes	no	yes	1–5	Decreased	yes	yes	yes	yes	yes	yes	yes	yes	yes		yes	yes	yes	yes	yes	yes	yes	yes	yes	yes	yes
87	14 years	yes	yes	no	yes	1–5	Decreased	yes	yes	yes	yes	yes	yes	yes	yes	yes		yes	yes	yes	yes	yes	yes	yes	yes	yes	yes	yes
88	14 years	yes	yes	no	yes	1–5	Decreased	yes	yes	yes	yes	yes	yes	yes	yes	yes		yes	yes	yes	yes	yes	yes	yes	yes	yes	yes	yes
89	14 years	yes	yes	no	yes	1–5	Decreased	yes	yes	yes	yes	yes	yes	yes	yes	yes		yes	yes	yes	yes	yes	yes	yes	yes	yes	yes	yes
90	14 years	yes	yes	no	yes	1–5	Decreased	yes	yes	yes	yes	yes	yes	yes	yes	yes		yes	yes	yes	yes	yes	yes	yes	yes	yes	yes	yes
91	14 years	yes	yes	no	yes	1–5	The same	yes	yes	yes	yes	yes	yes	yes	yes	yes		yes	yes	yes	yes	yes	yes	yes	yes	yes	yes	yes
92	14 years	yes	yes	no	yes	1–5	The same	yes	yes	yes	yes	yes	yes	yes	yes	yes		yes	yes	yes	yes	yes	yes	yes	yes	yes	yes	yes
93	14 years	yes	yes	no	yes	1–5	The same	yes	yes	yes	yes	yes	yes	yes	yes	yes		yes	yes	yes	yes	yes	yes	yes	yes	yes	yes	yes
94	14 years	yes	yes	no	yes	1–5	The same	yes	yes	yes	yes	yes	yes	yes	yes	yes		yes	yes	yes	yes	yes	yes	yes	yes	yes	yes	yes
95	14 years	yes	yes	no	yes	1–5	The same	yes	yes	yes	yes	yes	yes	yes	yes	yes		yes	yes	yes	yes	yes	yes	yes	yes	yes	yes	yes
96	14 years	yes	yes	no	yes	1–5	The same	yes	yes	yes	yes	yes	yes	yes	yes	yes		yes	yes	yes	yes	yes	yes	yes	yes	yes	yes	yes
97	14 years	yes	yes	no	yes	1–5	The same	yes	yes	yes	yes	yes	yes	yes	yes	yes		yes	yes	yes	yes	yes	yes	yes	yes	yes	yes	yes
98	14 years	yes	yes	no	yes	1–5	The same	yes	yes	yes	yes	yes	yes	yes	yes	yes		yes	yes	yes	yes	yes	yes	yes	yes	yes	yes	yes
99	14 years	yes	yes	no	yes	1–5	The same	yes	yes	yes	yes	yes	yes	yes	yes	yes		yes	yes	yes	yes	yes	yes	yes	yes	yes	yes	yes
100	14 years	yes	yes	no	yes	1–5	The same	yes	yes	yes	yes	yes	yes	yes	yes	yes		yes	yes	yes	yes	yes	yes	yes	yes	yes	yes	yes
101	14 years	yes	yes	no	yes	1–5	The same	yes	yes	yes	yes	yes	yes	yes	yes	yes		yes	yes	yes	yes	yes	yes	yes	yes	yes	yes	yes
102	14 years	yes	yes	no	yes	1–5	The same	yes	yes	yes	yes	yes	yes	yes	yes	yes		yes	yes	yes	yes	yes	yes	yes	yes	yes	yes	yes
103	14 years	yes	yes	no	yes	1–5	The same	yes	yes	yes	yes	yes	yes	yes	yes	yes		yes	yes	yes	yes	yes	yes	yes	yes	yes	yes	yes
104	14 years	yes	yes	no	yes	1–5	The same	yes	yes	yes	yes	yes	yes	yes	yes	yes		yes	yes	yes	yes	yes	yes	yes	yes	yes	yes	yes
105	14 years	yes	yes	no	yes	1–5	The same	yes	yes	yes	yes	yes	yes	yes	yes	yes		yes	yes	yes	yes	yes	yes	yes	yes	yes	yes	yes
106	14 years	yes	yes	no	yes	1–5	The same	yes	yes	yes	yes	yes	yes	yes	yes	yes		yes	yes	yes	yes	yes	yes	yes	yes	yes	yes	yes
107	14 years	yes	yes	no	yes	1–5	The same	yes	yes	yes	yes	yes	yes	yes	yes	yes		yes	yes	yes	yes	yes	yes	yes	yes	yes	yes	yes
108	14 years	yes	yes	no	yes	1–5	The same	yes	yes	yes	yes	yes	yes	yes	yes	yes		yes	yes	yes	yes	yes	yes	yes	yes	yes	yes	yes
109	14 years	yes	yes	no	yes	1–5	The same	yes	yes	yes	yes	yes	yes	yes	yes	yes		yes	yes	yes	yes	yes	yes	yes	yes	yes	yes	yes
110	14 years	yes	yes	no	yes	1–5	The same	yes	yes	yes	yes	yes	yes	yes	yes	yes		yes	yes	yes	yes	yes	yes	yes	yes	yes	yes	yes
111	14 years	yes	yes	no	yes	1–5	The same	yes	yes	yes	yes	yes	yes	yes	yes	yes		yes	yes	yes	yes	yes	yes	yes	yes	yes	yes	yes
112	14 years	yes	yes	no	yes	1–5	The same	yes	yes	yes	yes	yes	yes	yes	yes	yes		yes	yes	yes	yes	yes	yes	yes	yes	yes	yes	yes
113	14 years	yes	yes	no	yes	1–5	The same	yes	yes	yes	yes	yes	yes	yes	yes	yes		yes	yes	yes	yes	yes	yes	yes	yes	yes	yes	yes
114	14 years	yes	yes	no	yes	1–5	The same	yes	yes	yes	yes	yes	yes	yes	yes	yes		yes	yes	yes	yes	yes	yes	yes	yes	yes	yes	yes
115	14 years	yes	yes	no	yes	1–5	The same	yes	yes	yes	yes	yes	yes	yes	yes	yes		yes	yes	yes	yes	yes	yes	yes	yes	yes	yes	yes
116	14 years	yes	yes	no	yes	1–5	The same	yes	yes	yes	yes	yes	yes	yes	yes	yes		yes	yes	yes	yes	yes	yes	yes	yes	yes	yes	yes
117	14 years	yes	yes	no	yes	1–5	The same	yes	yes	yes	yes	yes	yes	yes	yes	yes		yes	yes	yes	yes	yes	yes	yes	yes	yes	yes	yes
118	14 years	yes	yes	no	yes	1–5	The same	yes	yes	yes	yes	yes	yes	yes	yes	yes		yes	yes	yes	yes	yes	yes	yes	yes	yes	yes	yes
119	14 years	yes	yes	no	yes	1–5	The same	yes	yes	yes	yes	yes	yes	yes	yes	yes		yes	yes	yes	yes	yes	yes	yes	yes	yes	yes	yes
120	14 years	yes	yes	no	yes	1–5	The same	yes	yes	yes	yes	yes	yes	yes	yes	yes		yes	yes	yes	yes	yes	yes	yes	yes	yes	yes	yes
121	14 years	yes	no	no	yes	1–5	The same	yes	yes	yes	yes	yes	yes	yes	yes	yes		yes	yes	yes	yes	yes	yes	yes	yes	yes	yes	yes
122	14 years	yes	no	no	yes	1–5	The same	yes	yes	yes	yes	yes	yes	yes	yes	yes		yes	yes	yes	yes	yes	yes	yes	yes	yes	yes	yes
123	14 years	yes	no	no	yes	1–5	The same	yes	yes	yes	yes	yes	yes	yes	yes	yes		yes	yes	yes	yes	yes	yes	yes	yes	yes	yes	yes
124	14 years	yes	no	no	yes	1–5	The same	yes	yes	yes	yes	yes	yes	yes	yes	yes		yes	yes	yes	yes	yes	yes	yes	yes	yes	yes	yes
125	14 years	yes	no	no	yes	1–5	The same	yes	yes	yes	yes	yes	yes	yes	yes	yes		yes	yes	yes	yes	yes	yes	yes	yes	yes	yes	yes
126	14 years	yes	no	no	no	1–5	The same	yes	yes	yes	yes	yes	yes	yes	yes	yes		yes	yes	yes	yes	yes	yes	yes	yes	yes	yes	yes
127	14 years	yes	no	no	no	1–5	The same	yes	yes	yes	yes	yes	yes	yes	yes	yes		yes	yes	yes	yes	yes	yes	yes	yes	yes	yes	yes
128	14 years	yes	no	no	no	1–5	The same	yes	yes	yes	yes	yes	yes	yes	yes	yes		yes	yes	yes	yes	yes	yes	yes	yes	yes	yes	yes
129	14 years	yes	no	no	no	1–5	The same	yes	yes	yes	yes	yes	yes	yes	yes	yes		yes	yes	yes	yes	yes	yes	yes	yes	yes	yes	yes
130	14 years	yes	no	no	no	1–5	The same	yes	yes	yes	yes	yes	yes	yes	yes	yes		yes	yes	yes	yes	yes	yes	yes	yes	yes	yes	yes
131	15 years	yes	yes	yes	yes	1–5	Increased	yes	yes	yes	yes	yes	yes	yes	yes	yes		yes	yes	yes	yes	yes	yes	yes	yes	yes	yes	yes
132	15 years	yes	yes	yes	yes	1–5	Increased	yes	yes	yes	yes	yes	yes	yes	yes	yes		yes	yes	yes	yes	yes	yes	yes	yes	yes	yes	yes
133	15 years	yes	yes	yes	yes	1–5	Increased	yes	yes	yes	yes	yes	yes	yes	yes	yes		yes	yes	yes	yes	yes	yes	yes	yes	yes	yes	yes
134	15 years	yes	yes	no	yes	1–5	Increased	yes	yes	yes	yes	yes	yes	yes	yes	yes		yes	yes	yes	yes	yes	yes	yes	yes	yes	yes	yes
135	15 years	yes	yes	no	yes	1–5	Increased	yes	yes	yes	yes	yes	yes	yes	yes	yes		yes	yes	yes	yes	yes	yes	yes	yes	yes	yes	yes
136	15 years	yes	yes	no	yes	1–5	Increased	yes	yes	yes	yes	yes	yes	yes	yes	yes		yes	yes	yes	yes	yes	yes	yes	yes	yes	yes	yes
137	15 years	yes	yes	no	yes	1–5	Increased	yes	yes	yes	yes	yes	yes	yes	yes	yes		yes	yes	yes	yes	yes	yes	yes	yes	yes	yes	yes
138	15 years	yes	yes	no	yes	1–5	Increased	yes	yes	yes	yes	yes	yes	yes	yes	yes		yes	yes	yes	yes	yes	yes	yes	yes	yes	yes	yes
139	15 years	yes	yes	no	yes	1–5	Increased	yes	yes	yes	yes	yes	yes	yes	yes	yes		yes	yes	yes	yes	yes	yes	yes	yes	yes	yes	yes
140	15 years	yes	yes	no	yes	1–5	Increased	yes	yes	yes	yes	yes	yes	yes	yes	yes		yes	yes	yes	yes	yes	yes	yes	yes	yes	yes	yes
141	15 years	yes	yes	no	yes	1–5	Increased	yes	yes	yes	yes	yes	yes	yes	yes	yes		yes	yes	yes	yes	yes	yes	yes	yes	yes	yes	yes
142	15 years	yes	yes	no	yes	1–5	Increased	yes	yes	yes	yes	yes	yes	yes	yes	yes		yes	yes	yes	yes	yes	yes	yes	yes	yes	yes	yes
143	15 years	yes	yes	no	yes	1–5	Increased	yes	yes	yes	yes	yes	yes	yes	yes	yes		yes	yes	yes	yes	yes	yes	yes	yes	yes	yes	yes
144	15 years	yes	yes	no	yes	1–5	Increased	yes	yes	yes	yes	yes	yes	yes	yes	yes		yes	yes	yes	yes	yes	yes	yes	yes	yes	yes	yes
145	15 years	yes	yes	no	yes	1–5	Increased	yes	yes	yes	yes	yes	yes	yes	yes	yes		yes	yes	yes	yes	yes	yes	yes	yes	yes	yes	yes
146	15 years	yes	yes	no	yes	1–5	Increased	yes	yes	yes	yes	yes	yes	yes	yes	yes		yes	yes	yes	yes	yes	yes	yes	yes	yes	yes	yes
147	15 years	yes	yes	no	yes	1–5	Increased	yes	yes	yes	yes	yes	yes	yes	yes	yes		yes	yes	yes	yes	yes	yes	yes	yes	yes	yes	yes
148	15 years	yes	yes	no	yes	1–5	Increased	yes	yes	yes	yes	yes	yes	yes	yes	yes		yes	yes	yes	yes	yes	yes	yes	yes	yes	yes	yes
149	15 years	yes	yes	no	yes	1–5	Increased	yes	yes	yes	yes	yes	yes	yes	yes	yes		yes	yes	yes	yes	yes	yes	yes	yes	yes	yes	yes
150	15 years	yes	yes	no	yes	1–5	Increased	yes	yes	yes	yes	yes	yes	yes	yes	yes		yes	yes	yes	yes	yes	yes	yes	yes	yes	yes	yes
151	15 years	yes	yes	no	yes	1–5	Increased	yes	yes	yes	yes	yes	yes	yes	yes	yes		yes	yes	yes	yes	yes	yes	yes	yes	yes	yes	yes
152	15 years	yes	yes	no	yes	1–5	Increased	yes	yes	yes	yes	yes	yes	yes	yes	yes		yes	yes	yes	yes	yes	yes	yes	yes	yes	yes	yes
153	15 years	yes	yes	no	yes	1–5	Increased	yes	yes	yes	yes	yes	yes	yes	yes	yes		yes	yes	yes	yes	yes	yes	yes	yes	yes	yes	yes
154	15 years	yes	yes	no	yes	1–5	Increased	yes	yes	yes	yes	yes	yes	yes	yes	yes		yes	yes	yes	yes	yes	yes	yes	yes	yes	yes	yes
155	15 years	yes	yes	no	yes	1–5	Increased	yes	yes	yes	yes	yes	yes	yes	yes	yes		yes	yes	yes	yes	yes	yes	yes	yes	yes	yes	yes
156	15 years	yes	yes	no	yes	1–5	Increased	yes	yes	yes	yes	yes	yes	yes	yes	yes		yes	yes	yes	yes	yes	yes	yes	yes	yes	yes	yes
157	15 years	yes	yes	no	yes	1–5	Increased	yes	yes	yes	yes	yes	yes	yes	yes	yes		yes	yes	yes	yes	yes	yes	yes	yes	yes	yes	yes
158	15 years	yes	yes	no	yes	1–5	Increased	yes	yes	yes	yes	yes	yes	yes	yes	yes		yes	yes	yes	yes	yes	yes	yes	yes	yes	yes	yes
159	15 years	yes	yes	no	yes	1–5	Increased	yes	yes	yes	yes	yes	yes	yes	yes	yes		yes	yes	yes	yes	yes	yes	yes	yes	yes	yes	yes
160	15 years	yes	yes	no	yes	1–5	Increased	yes	yes	yes	yes	yes	yes	yes	yes	yes		yes	yes	yes	yes	yes	yes	yes	yes	yes	yes	yes
161	15 years	yes	yes	no	yes	1–5	Increased	yes	yes	yes	yes	yes	yes	yes	yes	yes		yes	yes	yes	yes	yes	yes	yes	yes	yes	yes	yes
162	15 years	yes	yes	no	yes	1–5	Increased	yes	yes	yes	yes	yes	yes	yes	yes	yes		yes	yes	yes	yes	yes	yes	yes	yes	yes	yes	yes
163	15 years	yes	yes	no	yes	1–5	Increased	yes	yes	yes	yes	yes	yes	yes	yes	yes		yes	yes	yes	yes	yes	yes	yes	yes	yes	yes	yes
164	15 years	yes	yes	no	yes	1–5	Increased	yes	yes	yes	yes	yes	yes	yes	yes	yes		yes	yes	yes	yes	yes	yes	yes	yes	yes	yes	yes
165	15 years	yes	yes	no	yes	1–5	Increased	yes	yes	yes	yes	yes	yes	yes	yes	yes		yes	yes	yes	yes	yes	yes	yes	yes	yes	yes	yes
166	15 years	yes	yes	no	yes	1–5	Increased	yes	yes	yes	yes	yes	yes	yes	yes	yes		yes	yes	yes	yes	yes	yes	yes	yes	yes	yes	yes
167	15 years	yes	yes	no	yes	1–5	Increased	yes	yes	yes	yes	yes	yes	yes	yes	yes		yes	yes	yes	yes	yes	yes	yes	yes	yes	yes	yes
168	15 years	yes	yes	no	yes	1–5	Increased	yes	yes	yes	yes	yes	yes	yes	yes	yes		yes	yes	yes	yes	yes	yes	yes	yes	yes	yes	yes
169	15 years	yes	yes	no	yes	1–5	Increased	yes	yes	yes	yes	yes	yes	yes	yes	yes		yes	yes	yes	yes	yes	yes	yes	yes	yes	yes	yes
170	15 years	yes	yes	no	yes	1–5	Increased	yes	yes	yes	yes	yes	yes	yes	yes	yes		yes	yes	yes	yes	yes	yes	yes	yes	yes	yes	yes
171	15 years	yes	yes	no	yes	1–5	Increased	yes	yes	yes	yes	yes	yes	yes	yes	yes		yes	yes	yes	yes	yes	yes	yes	yes	yes	yes	yes
172	15 years	yes	yes	no	yes	1–5	Increased	yes	yes	yes	yes	yes	yes	yes	yes	yes		yes	yes	yes	yes	yes	yes	yes	yes	yes	yes	yes
173	15 years	yes	yes	no	yes	1–5	Increased	yes	yes	yes	yes	yes	yes	yes	yes	yes		yes	yes	yes	yes	yes	yes	yes	yes	yes	yes	yes
174	15 years	yes	yes	no	yes	1–5	Increased	yes	yes	yes	yes	yes	yes	yes	yes	yes		yes	yes	yes	yes	yes	yes	yes	yes	yes	yes	yes
175	15 years	yes	yes	no	yes	1–5	Increased	yes	yes	yes	yes	yes	yes	yes	yes	yes		yes	yes	yes	yes	yes	yes	yes	yes	yes	yes	yes
176	15 years	yes	yes	no	yes	1–5	Increased	yes	yes	yes	yes	yes	yes	yes	yes	yes		yes	yes	yes	yes	yes	yes	yes	yes	yes	yes	yes
177	15 years	yes	yes	no	yes	1–5	Increased	yes	yes	yes	yes	yes	yes	yes	yes	yes		yes	yes	yes	yes	yes	yes	yes	yes	yes	yes	yes
178	15 years	yes	yes	no	yes	1–5	Increased	yes	yes	yes	yes	yes	yes	yes	yes	yes		yes	yes	yes	yes	yes	yes	yes	yes	yes	yes	yes
179	15 years	yes	yes	no	yes	1–5	Increased	yes	yes	yes	yes	yes	yes	yes	yes	yes		yes	yes	yes	yes	yes	yes	yes	yes	yes	yes	yes
180	15 years	yes	yes	no	yes	1–5	Increased	yes	yes	yes	yes	yes	yes	yes	yes	yes		yes	yes	yes	yes	yes	yes	yes	yes	yes	yes	yes
181	15 years	yes	yes	no	yes	1–5	Increased	yes	yes	yes	yes	yes	yes	yes	yes	yes		yes	yes	yes	yes	yes	yes	yes	yes	yes	yes	yes
182	15 years	yes	yes	no	yes	1–5	Increased	yes	yes	yes	yes	yes	yes	yes	yes	yes		yes	yes	yes	yes	yes	yes	yes	yes	yes	yes	yes
183	15 years	yes	yes	no	yes	1–5	Increased	yes	yes	yes	yes	yes	yes	yes	yes	yes		yes	yes	yes	yes	yes	yes	yes	yes	yes	yes	yes
184	15 years	yes	yes	no	yes	1–5	Increased	yes	yes	yes	yes	yes	yes	yes	yes	yes		yes	yes	yes	yes	yes	yes	yes	yes	yes	yes	yes
185	15 years	yes	yes	no	yes	1–5	Increased	yes	yes	yes	yes	yes	yes	yes	yes	yes		yes	yes	yes	yes	yes	yes	yes	yes	yes	yes	yes
186	15 years	yes	yes	no	yes	1–5	Increased	yes	yes	yes	yes	yes	yes	yes	yes	yes		yes	yes	yes	yes	yes	yes	yes	yes	yes	yes	yes
187	15 years	yes	yes	no	yes	1–5	Increased	yes	yes	yes	yes	yes	yes	yes	yes	yes		yes	yes	yes	yes	yes	yes	yes	yes	yes	yes	yes
188	15 years	yes	yes	no	yes	1–5	Increased	yes	yes	yes	yes	yes	yes	yes	yes	yes		yes	yes	yes	yes	yes	yes	yes	yes	yes	yes	yes
189	15 years	yes	yes	no	yes	1–5	Increased	yes	yes	yes	yes	yes	yes	yes	yes	yes		yes	yes	yes	yes	yes	yes	yes	yes	yes	yes	yes
190	15 years	yes	yes	no	yes	1–5	Increased	yes	yes	yes	yes	yes	yes	yes	yes	yes		yes	yes	yes	yes	yes	yes	yes	yes	yes	yes	yes
191	15 years	yes	yes	no	yes	1–5	Increased	yes	yes	yes	yes	yes	yes	yes	yes	yes		yes	yes	yes	yes	yes	yes	yes	yes	yes	yes	yes
192	15 years	yes	yes	no	yes	1–5	Increased	yes	yes	yes	yes	yes	yes	yes	yes	yes		yes	yes	yes	yes	yes	yes	yes	yes	yes	yes	yes
193	15 years	yes	yes	no	yes	1–5	Increased	yes	yes	yes	yes	yes	yes	yes	yes	yes		yes	yes	yes	yes	yes	yes	yes	yes	yes	yes	yes
194	15 years	yes	yes	no	yes	1–5	Increased	yes	yes	yes	yes	yes	yes	yes	yes	yes		yes	yes	yes	yes	yes	yes	yes	yes	yes	yes	yes
195	15 years	yes	yes	no	yes	1–5	Increased	yes	yes	yes	yes	yes	yes	yes	yes	yes		yes	yes	yes	yes	yes	yes	yes	yes	yes	yes	yes
196	15 years	yes	yes	no	yes	1–5	Increased	yes	yes	yes	yes	yes	yes	yes	yes	yes		yes	yes	yes	yes	yes	yes	yes	yes	yes	yes	yes
197	15 years	yes	yes	no	yes	1–5	Increased	yes	yes	yes	yes	yes	yes	yes	yes	yes		yes	yes	yes	yes	yes	yes	yes	yes	yes	yes	yes
198	15 years	yes	yes	no	yes	1–5	Increased	yes	yes	yes	yes	yes	yes	yes	yes	yes		yes	yes	yes	yes	yes	yes	yes	yes	yes	yes	yes
199	15 years	yes	yes	no	yes	1–5	Increased	yes	yes	yes	yes	yes	yes	yes	yes	yes		yes	yes	yes	yes	yes	yes	yes	yes	yes	yes	yes
200	15 years	yes	yes	no	yes	1–5	Increased	yes	yes	yes	yes	yes	yes	yes	yes	yes		yes	yes	yes	yes	yes	yes	yes	yes	yes	yes	yes
201	15 years	yes	yes	no	yes	1–5	Increased	yes	yes	yes	yes	yes	yes	yes	yes	yes		yes	yes	yes	yes	yes	yes	yes	yes	yes	yes	yes
202	15 years	yes	yes	no	yes	1–5	Increased	yes	yes	yes	yes	yes	yes	yes	yes	yes		yes	yes	yes	yes	yes	yes	yes	yes	yes	yes	yes
203	15 years	yes	yes	no	yes	1–5	Increased	yes	yes	yes	yes	yes	yes	yes	yes	yes		yes	yes	yes	yes	yes	yes	yes	yes	yes	yes	yes
204	15 years	yes	yes	no	yes	1–5	Increased	yes	yes	yes	yes	yes	yes	yes	yes	yes		yes	yes	yes	yes	yes	yes	yes	yes	yes	yes	yes
205	15 years	yes	yes	no	yes	1–5	Increased	yes	yes	yes	yes	yes	yes	yes	yes	yes		yes	yes	yes	yes	yes	yes	yes	yes	yes	yes	yes
206	15 years	yes	yes	no	yes	1–5	Increased	yes	yes	yes	yes	yes	yes	yes	yes	yes		yes	yes	yes	yes	yes	yes	yes	yes	yes	yes	yes
207	15 years	yes	yes	no	yes	1–5	Increased	yes	yes	yes	yes	yes	yes	yes	yes	yes		yes	yes	yes	yes	yes	yes	yes	yes	yes	yes	yes
208	15 years	yes	yes	no	yes	1–5	Increased	yes	yes	yes	yes	yes	yes	yes	yes	yes		yes	yes	yes	yes	yes	yes	yes	yes	yes	yes	yes
209	15 years	yes	yes	no	yes	1–5	Increased	yes	yes	yes	yes	yes	yes	yes	yes	yes		yes	yes	yes	yes	yes	yes	yes	yes	yes	yes	yes
210	15 years	yes	yes	no	yes	1–5	Increased	yes	yes	yes	yes	yes	yes	yes	yes	yes		yes	yes	yes	yes	yes	yes	yes	yes	yes	yes	yes
211	15 years	yes	yes	no	yes	1–5	Increased	yes	yes	yes	yes	yes	yes	yes	yes	yes		yes	yes	yes	yes	yes	yes	yes	yes	yes	yes	yes
212	15 years	yes	yes	no	yes	1–5	Increased	yes	yes	yes	yes	yes	yes	yes	yes	yes		yes	yes	yes	yes	yes	yes	yes	yes	yes	yes	yes
213	15 years	yes	yes	no	yes	1–5	Increased	yes	yes	yes	yes	yes	yes	yes	yes	yes		yes	yes	yes	yes	yes	yes	yes	yes	yes	yes	yes
214	15 years	yes	yes	no	yes	1–5	Increased	yes	yes	yes	yes	yes	yes	yes	yes	yes		yes	yes	yes	yes	yes	yes	yes	yes	yes	yes	yes
215	15 years	yes	yes	no	yes	1–5	Increased	yes	yes	yes	yes	yes	yes	yes	yes	yes		yes	yes	yes	yes	yes	yes	yes	yes	yes	yes	yes
216	15 years	yes	yes	no	yes	1–5	Increased	yes	yes	yes	yes	yes	yes	yes	yes	yes		yes	yes	yes	yes	yes	yes	yes	yes	yes	yes	yes
217	15 years	yes	yes	no	yes	1–5	Increased	yes	yes	yes	yes	yes	yes	yes	yes	yes		yes	yes	yes	yes	yes	yes	yes	yes	yes	yes	yes
218	15 years	yes	yes	no	yes	1–5	Increased	yes	yes	yes	yes	yes	yes	yes	yes	yes		yes	yes	yes	yes	yes	yes	yes	yes	yes	yes	yes
219	15 years	yes	yes	no	yes	1–5	Increased	yes	yes	yes	yes	yes	yes	yes	yes	yes		yes	yes	yes	yes	yes	yes	yes	yes	yes	yes	yes
220	15 years	yes	yes	no	yes	1–5	Increased	yes	yes	yes	yes	yes	yes	yes	yes	yes		yes	yes	yes	yes	yes	yes	yes	yes	yes	yes	yes
221	15 years	yes	yes	no	yes	1–5	Increased	yes	yes	yes	yes	yes	yes	yes	yes	yes		yes	yes	yes	yes	yes	yes	yes	yes	yes	yes	yes
222	15 years	yes	yes	no	yes	1–5	Increased	yes	yes	yes	yes	yes	yes	yes	yes	yes		yes	yes	yes	yes	yes	yes	yes	yes	yes	yes	yes
223	15 years	yes	yes	no	yes	1–5	Increased	yes	yes	yes	yes	yes	yes	yes	yes	yes		yes	yes	yes	yes	yes	yes	yes	yes	yes	yes	yes
224	15 years	yes	yes	no	yes	1–5	Increased	yes	yes	yes	yes	yes	yes	yes	yes	yes		yes	yes	yes	yes	yes	yes	yes	yes	yes	yes	yes
225	15 years	yes	yes	no	yes	1–5	Increased	yes	yes	yes	yes	yes	yes	yes	yes	yes		yes	yes	yes	yes	yes	yes	yes	yes	yes	yes	yes
226	15 years	yes	yes	no	yes	1–5	Increased	yes	yes	yes	yes	yes	yes	yes	yes	yes		yes	yes	yes	yes	yes	yes	yes	yes	yes	yes	yes
227	15 years	yes	yes	no	yes	1–5	Increased	yes	yes	yes	yes	yes	yes	yes	yes	yes		yes	yes	yes	yes	yes	yes	yes	yes	yes	yes	yes
228	15 years	yes	yes	no	yes	1–5	Increased	yes	yes	yes	yes	yes	yes	yes	yes	yes		yes	yes	yes	yes	yes	yes	yes	yes	yes	yes	yes
229	15 years	yes	yes	no	yes	1–5	Increased	yes	yes	yes	yes	yes	yes	yes	yes	yes		yes	yes	yes	yes	yes	yes	yes	yes	yes	yes	yes
230	15 years	yes	yes	no	yes	1–5	Increased	yes	yes	yes	yes	yes	yes	yes	yes	yes		yes	yes	yes	yes	yes	yes	yes	yes	yes	yes	yes
231	15 years	yes	yes	no	yes	1–5	Increased	yes	yes	yes	yes	yes	yes	yes	yes	yes		yes	yes	yes	yes	yes	yes	yes	yes	yes	yes	yes
232	15 years	yes	yes	no	yes	1–5	Increased	yes	yes	yes	yes	yes	yes	yes	yes	yes		yes	yes	yes	yes	yes	yes	yes	yes	yes	yes	yes
233	15 years	yes	yes	no	yes	1–5	Increased	yes	yes	yes	yes	yes	yes	yes	yes	yes		yes	yes	yes	yes	yes	yes	yes	yes	yes	yes	yes
234	15 years	yes	yes	no	yes	1–5	Increased	yes	yes	yes	yes	yes	yes	yes	yes	yes		yes	yes	yes	yes	yes	yes	yes	yes	yes	yes	yes
235	15 years	yes	yes	no	yes	1–5	Increased	yes	yes	yes	yes	yes	yes	yes	yes	yes		yes	yes	yes	yes	yes	yes	yes	yes	yes	yes	yes
236	15 years	yes	yes	no	yes	1–5	Increased	yes	yes	yes	yes	yes	yes	yes	yes	yes		yes	yes	yes	yes	yes	yes	yes	yes	yes	yes	yes
237	15 years	yes	yes	no	yes	1–5	Increased	yes	yes	yes	yes	yes	yes	yes	yes	yes		yes	yes	yes	yes	yes	yes	yes	yes	yes	yes	yes
238	15 years	yes	yes	no	yes	1–5	Increased	yes	yes	yes	yes	yes	yes	yes	yes	yes		yes	yes	yes	yes	yes	yes	yes	yes	yes	yes	yes
239	15 years	yes	yes	no	yes	1–5	Increased	yes	yes	yes	yes	yes	yes	yes	yes	yes		yes	yes	yes	yes	yes	yes	yes	yes	yes	yes	yes
240	15 years	yes	yes	no	yes	1–5	Increased	yes	yes	yes	yes	yes	yes	yes	yes	yes		yes	yes	yes	yes	yes	yes	yes	yes	yes	yes	yes
241	15 years	yes	yes	no	yes	1–5	Increased	yes	yes	yes	yes	yes	yes	yes	yes	yes		yes	yes	yes	yes	yes	yes	yes	yes	yes	yes	yes
242	15 years	yes	yes	no	yes	1–5	Increased	yes	yes	yes	yes	yes	yes	yes	yes	yes		yes	yes	yes	yes	yes	yes	yes	yes	yes	yes	yes
243	15 years	yes	yes	no	yes	1–5	Increased	yes	yes	yes	yes	yes	yes	yes	yes	yes		yes	yes	yes	yes	yes	yes	yes	yes	yes	yes	yes
244	15 years	yes	yes	no	yes	1–5	Increased	yes	yes	yes	yes	yes	yes	yes	yes	yes		yes	yes	yes	yes	yes	yes	yes	yes	yes	yes	yes
245	15 years	yes	yes	no	yes	1–5	Increased	yes	yes	yes	yes	yes	yes	yes	yes	yes		yes	yes	yes	yes	yes	yes	yes	yes	yes	yes	yes
246	15 years	yes	yes	no	yes	1–5	Increased	yes	yes	yes	yes	yes	yes	yes	yes	yes		yes	yes	yes	yes	yes	yes	yes	yes	yes	yes	yes
247	15 years	yes	yes	no	yes	1–5	Increased	yes	yes	yes	yes	yes	yes	yes	yes	yes		yes	yes	yes	yes	yes	yes	yes	yes	yes	yes	yes
248	15 years	yes	yes	no	yes	1–5	Increased	yes	yes	yes	yes	yes	yes	yes	yes	yes		yes	yes	yes	yes	yes	yes	yes	yes	yes	yes	yes
249	15 years	yes	yes	no	yes	1–5	Increased	yes	yes	yes	yes	yes	yes	yes	yes	yes		yes	yes	yes	yes	yes	yes	yes	yes	yes	yes	yes
250	15 years	yes	yes	no	yes	1–5	Increased	yes	yes	yes	yes	yes	yes	yes	yes	yes		yes	yes	yes	yes	yes	yes	yes	yes	yes	yes	yes
251	15 years	yes	yes	no	yes	1–5	Increased	yes	yes	yes	yes	yes	yes	yes	yes	yes		yes	yes	yes	yes	yes	yes	yes	yes	yes	yes	yes
252	15 years	yes	yes	no	yes	1–5	Increased	yes	yes	yes	yes	yes	yes	yes	yes	yes		yes	yes	yes	yes	yes	yes	yes	yes	yes	yes	yes
253	15 years	yes	yes	no	yes	1–5	Increased	yes	yes	yes	yes	yes	yes	yes	yes	yes		yes	yes	yes	yes	yes	yes	yes	yes	yes	yes	yes
254	15 years	yes	yes	no	yes	1–5	Increased	yes	yes	yes	yes	yes	yes	yes	yes	yes		yes	yes	yes	yes	yes	yes	yes	yes	yes	yes	yes
255	15 years	yes	yes	no	yes	1–5	Increased	yes	yes	yes	yes	yes	yes	yes	yes	yes		yes	yes	yes	yes	yes	yes	yes	yes	yes	yes	yes
256	15 years	yes	yes	no	yes	1–5	Increased	yes	yes	yes	yes	yes	yes	yes	yes	yes		yes	yes	yes	yes	yes	yes	yes	yes	yes	yes	yes
257	15 years	yes	yes	no	yes	1–5	Increased	yes	yes	yes	yes	yes	yes	yes	yes	yes		yes	yes	yes	yes	yes	yes	yes	yes	yes	yes	yes
258	15 years	yes	yes	no	yes	1–5	Increased	yes	yes	yes	yes	yes	yes	yes	yes	yes		yes	yes	yes	yes	yes	yes	yes	yes	yes	yes	yes
259	15 years	yes	yes	no	yes	1–5	Increased	yes	yes	yes	yes	yes	yes	yes	yes	yes		yes	yes	yes	yes	yes	yes	yes	yes	yes	yes	yes
260	15 years	yes	yes	no	yes	1–5	Increased	yes	yes	yes	yes	yes	yes	yes	yes	yes		yes	yes	yes	yes	yes	yes	yes	yes	yes	yes	yes
261	15 years	yes	yes	no	yes	1–5	Increased	yes	yes	yes	yes	yes	yes	yes	yes	yes		yes	yes	yes	yes	yes	yes	yes	yes	yes	yes	yes
262	15 years	yes	yes	no	yes	1–5	Increased	yes	yes	yes	yes	yes	yes	yes	yes	yes		yes	yes	yes	yes	yes	yes	yes	yes	yes	yes	yes
263	15 years	yes	yes	no	yes	1–5	Increased	yes	yes	yes	yes	yes	yes	yes	yes	yes		yes	yes	yes	yes	yes	yes	yes	yes	yes	yes	yes
264	15 years	yes	yes	no	yes	1–5	Increased	yes	yes	yes	yes	yes	yes	yes	yes	yes		yes	yes	yes	yes	yes	yes	yes	yes	yes	yes	yes
265	15 years	yes	yes	no	yes	1–5	Increased	yes	yes	yes	yes	yes	yes	yes	yes	yes		yes	yes	yes	yes	yes	yes	yes	yes	yes	yes	yes
266	15 years	yes	yes	no	yes	1–5	Increased	yes	yes	yes	yes	yes	yes	yes	yes	yes		yes	yes	yes	yes	yes	yes	yes	yes	yes	yes	yes
267	15 years	yes	yes	no	yes	1–5	Increased	yes	yes	yes	yes	yes	yes	yes	yes	yes		yes	yes	yes	yes	yes	yes	yes	yes	yes	yes	yes
268	15 years	yes	yes	no	yes	1–5	Increased	yes	yes	yes	yes	yes	yes	yes	yes	yes		yes	yes	yes	yes	yes	yes	yes	yes	yes	yes	yes
269	15 years	yes	yes	no	yes	1–5	Increased	yes	yes	yes	yes	yes	yes	yes	yes	yes		yes	yes	yes	yes	yes	yes	yes	yes	yes	yes	yes
270	15 years	yes	yes	no	yes	1–5	Increased	yes	yes	yes	yes	yes	yes	yes	yes	yes		yes	yes	yes	yes	yes	yes	yes	yes	yes	yes	yes
271	15 years	yes	yes	no	yes	1–5	Increased	yes	yes	yes	yes	yes	yes	yes	yes	yes		yes	yes	yes	yes	yes	yes	yes	yes	yes	yes	yes
272	15 years	yes	yes	no	yes	1–5	Increased	yes	yes	yes	yes	yes	yes	yes	yes	yes		yes	yes	yes	yes	yes	yes	yes	yes	yes	yes	yes
273	15 years	yes	yes	no	yes	1–5	Increased	yes	yes	yes	yes	yes	yes	yes	yes	yes		yes	yes	yes	yes	yes	yes	yes	yes	yes	yes	yes
274	15 years	yes	yes	no	yes	1–5	Increased	yes	yes	yes	yes	yes	yes	yes	yes	yes		yes	yes	yes	yes	yes	yes	yes	yes	yes	yes	yes
275	15 years	yes	yes	no	yes	1–5	Increased	yes	yes	yes	yes	yes	yes	yes	yes	yes		yes	yes	yes	yes	yes	yes	yes	yes	yes	yes	yes
276	15 years	yes	yes	no	yes	1–5	Increased	yes	yes	yes	yes	yes	yes	yes	yes	yes		yes	yes	yes	yes	yes	yes	yes	yes	yes	yes	yes
277	15 years	yes	yes	no	yes	1–5	Increased	yes	yes	yes	yes	yes	yes	yes	yes	yes		yes	yes	yes	yes	yes	yes	yes	yes	yes	yes	yes
278	15 years	yes	yes	no	yes	1–5	Increased	yes	yes	yes	yes	yes	yes	yes	yes	yes		yes	yes	yes	yes	yes	yes	yes	yes	yes	yes	yes
279	15 years	yes	yes	no	yes	1–5	Increased	yes	yes	yes	yes	yes	yes	yes	yes	yes		yes	yes	yes	yes	yes	yes	yes	yes	yes	yes	yes
280	15 years	yes	yes	no	yes	1–5	Increased	yes	yes	yes	yes	yes	yes	yes	yes	yes		yes	yes	yes	yes	yes	yes	yes	yes	yes	yes	yes
281	15 years	yes	yes	no	yes	1–5	Increased	yes	yes	yes	yes	yes	yes	yes	yes	yes		yes	yes	yes	yes	yes	yes	yes	yes	yes	yes	yes
282	15 years	yes	yes	no	yes	1–5	Increased	yes	yes	yes	yes	yes	yes	yes	yes	yes		yes	yes	yes	yes	yes	yes	yes	yes	yes	yes	yes
283	15 years	yes	yes	no	yes	1–5	Increased	yes	yes	yes	yes	yes	yes	yes	yes	yes		yes	yes	yes	yes	yes	yes	yes	yes	yes	yes	yes
284	15 years	yes	yes	no	yes	1–5	Increased	yes	yes	yes	yes	yes	yes	yes	yes	yes		yes	yes	yes	yes	yes	yes	yes	yes	yes	yes	yes
285	15 years	yes	yes	no	yes	1–5	Increased	yes	yes	yes	yes	yes	yes	yes	yes	yes		yes	yes	yes	yes	yes	yes	yes	yes	yes	yes	yes
286	15 years	yes	yes	no	yes	1–5	Increased	yes	yes	yes	yes	yes	yes	yes	yes	yes		yes	yes	yes	yes	yes	yes	yes	yes	yes	yes	yes
287	15 years	yes	yes	no	yes	1–5	Increased	yes	yes	yes	yes	yes	yes	yes	yes	yes		yes	yes	yes	yes	yes	yes	yes	yes	yes	yes	yes
288	15 years	yes	yes	no	yes	1–5	Increased	yes	yes	yes	yes	yes	yes	yes	yes	yes		yes	yes	yes	yes	yes	yes	yes	yes	yes	yes	yes
289	15 years	yes	yes	no	yes	1–5	Increased	yes	yes	yes	yes	yes	yes	yes	yes	yes		yes	yes	yes	yes	yes	yes	yes	yes	yes	yes	yes
290	15 years	yes	yes	no	yes	1–5	Increased	yes	yes	yes	yes	yes	yes	yes	yes	yes		yes	yes	yes	yes	yes	yes	yes	yes	yes	yes	yes
291	15 years	yes	yes	no	yes	1–5	Increased	yes	yes	yes	yes	yes	yes	yes	yes	yes		yes	yes	yes	yes	yes	yes	yes	yes	yes	yes	yes
292	15 years	yes	yes	no	yes	1–5	Increased	yes	yes	yes	yes	yes	yes	yes	yes	yes		yes	yes	yes	yes	yes	yes	yes	yes	yes	yes	yes
293	15 years	yes	yes	no	yes	1–5	Increased	yes	yes	yes	yes	yes	yes	yes	yes	yes		yes	yes	yes	yes	yes	yes	yes	yes	yes	yes	yes
294	15 years	yes	yes	no	yes	1–5	Increased	yes	yes	yes	yes	yes	yes	yes	yes	yes		yes	yes	yes	yes	yes	yes	yes	yes	yes	yes	yes
295	15 years	yes	yes	no	yes	1–5	Increased	yes	yes	yes	yes	yes	yes	yes	yes	yes		yes	yes	yes	yes	yes	yes	yes	yes	yes	yes	yes
296	15 years	yes	yes	no	yes	1–5	Increased	yes	yes	yes	yes	yes	yes	yes	yes	yes		yes	yes	yes	yes	yes	yes	yes	yes	yes	yes	yes
297	15 years	yes	yes	no	yes	1–5	Increased	yes	yes	yes	yes	yes	yes	yes	yes	yes		yes	yes	yes	yes	yes	yes	yes	yes	yes	yes	yes
298	15 years	yes	yes	no	yes	1–5	Increased	yes	yes	yes	yes	yes	yes	yes	yes	yes		yes	yes	yes	yes	yes	yes	yes	yes	yes	yes	yes
299	15 years	yes	yes	no	yes	1–5	Increased	yes	yes	yes	yes	yes	yes	yes	yes	yes		yes	yes	yes	yes	yes	yes	yes	yes	yes	yes	yes
300	15 years	yes	yes	no	yes	1–5	Increased	yes	yes	yes	yes	yes	yes	yes	yes	yes		yes	yes	yes	yes	yes	yes	yes	yes	yes	yes	yes
301	15 years	yes	yes	no	yes	1–5	Increased	yes	yes	yes	yes	yes	yes	yes	yes	yes		yes	yes	yes	yes	yes	yes	yes	yes	yes	yes	yes
302	15 years	yes	yes	no	yes	1–5	Increased	yes	yes	yes	yes	yes	yes	yes	yes	yes		yes	yes	yes	yes	yes	yes	yes	yes	yes	yes	yes
303	15 years	yes	yes	no	yes	1–5	Increased	yes	yes	yes	yes	yes	yes	yes	yes	yes		yes	yes	yes	yes	yes	yes	yes	yes	yes	yes	yes
304	15 years	yes	yes	no	yes	1–5	Increased	yes	yes	yes	yes	yes	yes	yes	yes	yes		yes	yes	yes	yes	yes	yes	yes	yes	yes	yes	yes
305	15 years	yes	yes	no	yes	1–5	Increased	yes	yes	yes	yes	yes	yes	yes	yes	yes		yes	yes	yes	yes	yes	yes	yes	yes	yes	yes	yes
306	15 years	yes	yes	no	yes	1–5	Increased	yes	yes	yes	yes	yes	yes	yes	yes	yes		yes	yes	yes	yes	yes	yes	yes	yes	yes	yes	yes
307	15 years	yes	yes	no	yes	1–5	Increased	yes	yes	yes	yes	yes	yes	yes	yes	yes		yes	yes	yes	yes	yes	yes	yes	yes	yes	yes	yes
308	15 years	yes	yes	no	yes	1–5	Increased	yes	yes	yes	yes	yes	yes	yes	yes	yes		yes	yes	yes	yes	yes	yes	yes	yes	yes	yes	yes
309	15 years	yes	yes	no	yes	1–5	Increased	yes	yes	yes	yes	yes	yes	yes	yes	yes		yes	yes	yes	yes	yes	yes	yes	yes	yes	yes	yes
310	15 years	yes	yes	no	yes	1–5	Increased	yes	yes	yes	yes	yes	yes	yes	yes	yes		yes	yes	yes	yes	yes	yes	yes	yes	yes	yes	yes
311	15 years	yes	yes	no	yes	1–5	Decreased	yes	yes	yes	yes	yes	yes	yes	yes	yes		yes	yes	yes	yes	yes	yes	yes	yes	yes	yes	yes
312	15 years	yes	yes	no	yes	1–5	Decreased	yes	yes	yes	yes	yes	yes	yes	yes	yes		yes	yes	yes	yes	yes	yes	yes	yes	yes	yes	yes
313	15 years	yes	yes	no	yes	1–5	Decreased	yes	yes	yes	yes	yes	yes	yes	yes	yes		yes	yes	yes	yes	yes	yes	yes	yes	yes	yes	yes
314	15 years	yes	yes	no	yes	1–5	Decreased	yes	yes	yes	yes	yes	yes	yes	yes	yes		yes	yes	yes	yes	yes	yes	yes	yes	yes	yes	yes
315	15 years	yes	yes	no	yes	1–5	Decreased	yes	yes	yes	yes	yes	yes	yes	yes	yes		yes	yes	yes	yes	yes	yes	yes	yes	yes	yes	yes
316	15 years	yes	yes	no	yes	1–5	Decreased	yes	yes	yes	yes	yes	yes	yes	yes	yes		yes	yes	yes	yes	yes	yes	yes	yes	yes	yes	yes
317	15 years	yes	yes	no	yes	1–5	Decreased	yes	yes	yes	yes	yes	yes	yes	yes	yes		yes	yes	yes	yes	yes	yes	yes	yes	yes	yes	yes
318	15 years	yes	yes	no	yes	1–5	Decreased	yes	yes	yes	yes	yes	yes	yes	yes	yes		yes	yes	yes	yes	yes	yes	yes	yes	yes	yes	yes
319	15 years	yes	yes	no	yes	1–5	Decreased	yes	yes	yes	yes	yes	yes	yes	yes	yes		yes	yes	yes	yes	yes	yes	yes	yes	yes	yes	yes
320	15 years	yes	yes	no	yes	1–5	Decreased	yes	yes	yes	yes	yes	yes	yes	yes	yes		yes	yes	yes	yes	yes	yes	yes	yes	yes	yes	yes
321	15 years	yes	yes	no	yes	1–5	Decreased	yes	yes	yes	yes	yes	yes	yes	yes	yes		yes	yes	yes	yes	yes	yes	yes	yes	yes	yes	yes
322	15 years	yes	yes	no	yes	1–5	Decreased	yes	yes	yes	yes	yes	yes	yes	yes	yes		yes	yes	yes	yes	yes	yes	yes	yes	yes	yes	yes
323	15 years	yes	yes	no	yes	1–5	Decreased	yes	yes	yes	yes	yes	yes	yes	yes	yes		yes	yes	yes	yes	yes	yes	yes	yes	yes	yes	yes
324	15 years	yes	yes	no	yes	1–5	Decreased	yes	yes	yes	yes	yes	yes	yes	yes	yes		yes	yes	yes	yes	yes	yes	yes	yes	yes	yes	yes
325	15 years	yes	yes	no	yes	1–5	Decreased	yes	yes	yes	yes	yes	yes	yes	yes	yes		yes	yes	yes	yes	yes	yes	yes	yes	yes	yes	yes
326	15 years	yes	yes	no	yes	1–5	The same	yes	yes	yes	yes	yes	yes	yes	yes	yes		yes	yes	yes	yes	yes	yes	yes	yes	yes	yes	yes
327	15 years	yes	yes	no	yes	1–5	The same	yes	yes	yes	yes	yes	yes	yes	yes	yes		yes	yes	yes	yes	yes	yes	yes	yes	yes	yes	yes
328	15 years	yes	yes	no	yes	1–5	The same	yes	yes	yes	yes	yes	yes	yes	yes	yes		yes	yes	yes	yes	yes	yes	yes	yes	yes	yes	yes
329	15 years	yes	no	no	yes	1–5	The same	yes	yes	yes	yes	yes	yes	yes	yes	yes		yes	yes	yes	yes	yes	yes	yes	yes	yes	yes	yes
330	15 years	yes	no	no	yes	1–5	The same	yes	yes	yes	yes	yes	yes	yes	yes	yes		yes	yes	yes	yes	yes	yes	yes	yes	yes	yes	yes
331	15 years	yes	no	no	yes	6–10	The same	yes	yes	yes	yes	yes	yes	yes	yes	yes		yes	yes	yes	yes	yes	yes	yes	yes	yes	yes	yes
332	15 years	yes	no	no	no	6–10	The same	yes	yes	yes	yes	yes	yes	yes	yes	yes		yes	yes	yes	yes	yes	yes	yes	yes	yes	yes	yes
333	15 years	yes	no	no	no	6–10	The same	yes	yes	yes	yes	yes	yes	yes	yes	yes		yes	yes	yes	yes	yes	yes	yes	yes	yes	yes	yes
334	15 years	yes	no	no	no	6–10	The same	yes	yes	yes	yes	yes	yes	yes	yes	yes		yes	yes	yes	yes	yes	yes	yes	yes	yes	yes	yes
335	15 years	yes	no	no	no	6–10	The same	yes	yes	yes	yes	yes	yes	yes	yes	yes		yes	yes	yes	yes	yes	yes	yes	yes	yes	yes	yes
336	15 years	yes	no	no	no	6–10	The same	yes	yes	yes	yes	yes	yes	yes	yes	yes		yes	yes	yes	yes	yes	yes	yes	yes	yes	yes	yes
337	15 years	yes	no	no	no	6–10	The same	yes	yes	yes	yes	yes	yes	yes	yes	yes		yes	yes	yes	yes	yes	yes	yes	yes	yes	yes	yes
338	15 years	yes	no	no	no	6–10	The same	yes	yes	yes	yes	yes	yes	yes	yes	yes		yes	yes	yes	yes	yes	yes	yes	yes	yes	yes	yes
339	15 years	yes	no	no	no	6–10	The same	yes	yes	yes	yes	yes	yes	yes	yes	yes		yes	yes	yes	yes	yes	yes	yes	yes	yes	yes	yes
340	15 years	yes	no	no	no	6–10	The same	yes	yes	yes	yes	yes	yes	yes	yes	yes		yes	yes	yes	yes	yes	yes	yes	yes	yes	yes	yes
341	15 years	yes	no	no	no	11–20	The same	yes	yes	yes	yes	yes	yes	yes	yes	yes		yes	yes	yes	yes	yes	yes	yes	yes	yes	yes	yes
342	16 years	yes	yes	yes	yes	1–5	Increased	yes	yes	yes	yes	yes	yes	yes	yes	yes		yes	yes	yes	yes	yes	yes	yes	yes	yes	yes	yes
343	16 years	yes	yes	yes	yes	1–5	Increased	yes	yes	yes	yes	yes	yes	yes	yes	yes		yes	yes	yes	yes	yes	yes	yes	yes	yes	yes	yes
344	16 years	yes	yes	yes	yes	1–5	Increased	yes	yes	yes	yes	yes	yes	yes	yes	yes		yes	yes	yes	yes	yes	yes	yes	yes	yes	yes	yes
345	16 years	yes	yes	yes	yes	1–5	Increased	yes	yes	yes	yes	yes	yes	yes	yes	yes		yes	yes	yes	yes	yes	yes	yes	yes	yes	yes	yes
346	16 years	yes	yes	yes	yes	1–5	Increased	yes	yes	yes	yes	yes	yes	yes	yes	yes		yes	yes	yes	yes	yes	yes	yes	yes	yes	yes	yes
347	16 years	yes	yes	yes	yes	1–5	Increased	yes	yes	yes	yes	yes	yes	yes	yes	yes		yes	yes	yes	yes	yes	yes	yes	yes	yes	yes	yes
348	16 years	yes	yes	no	yes	1–5	Increased	yes	yes	yes	yes	yes	yes	yes	yes	yes		yes	yes	yes	yes	yes	yes	yes	yes	yes	yes	yes
349	16 years	yes	yes	no	yes	1–5	Increased	yes	yes	yes	yes	yes	yes	yes	yes	yes		yes	yes	yes	yes	yes	yes	yes	yes	yes	yes	yes
350	16 years	yes	yes	no	yes	1–5	Increased	yes	yes	yes	yes	yes	yes	yes	yes	yes		yes	yes	yes	yes	yes	yes	yes	yes	yes	yes	yes
351	16 years	yes	yes	no	yes	1–5	Increased	yes	yes	yes	yes	yes	yes	yes	yes	yes		yes	yes	yes	yes	yes	yes	yes	yes	yes	yes	yes
352	16 years	yes	yes	no	yes	1–5	Increased	yes	yes	yes	yes	yes	yes	yes	yes	yes		yes	yes	yes	yes	yes	yes	yes	yes	yes	yes	yes
353	16 years	yes	yes	no	yes	1–5	Increased	yes	yes	yes	yes	yes	yes	yes	yes	yes		yes	yes	yes	yes	yes	yes	yes	yes	yes	yes	yes
354	16 years	yes	yes	no	yes	1–5	Increased	yes	yes	yes	yes	yes	yes	yes	yes	yes		yes	yes	yes	yes	yes	yes	yes	yes	yes	yes	yes
355	16 years	yes	yes	no	yes	1–5	Increased	yes	yes	yes	yes	yes	yes	yes	yes	yes		yes	yes	yes	yes	yes	yes	yes	yes	yes	yes	yes
356	16 years	yes	yes	no	yes	1–5	Increased	yes	yes	yes	yes	yes	yes	yes	yes	yes		yes	yes	yes	yes	yes	yes	yes	yes	yes	yes	yes
357	16 years	yes	yes	no	yes	1–5	Increased	yes	yes	yes	yes	yes	yes	yes	yes	yes		yes	yes	yes	yes	yes	yes	yes	yes	yes	yes	yes
358	16 years	yes	yes	no	yes	1–5	Increased	yes	yes	yes	yes	yes	yes	yes	yes	yes		yes	yes	yes	yes	yes	yes	yes	yes	yes	yes	yes
359	16 years	yes	yes	no	yes	1–5	Increased	yes	yes	yes	yes	yes	yes	yes	yes	yes		yes	yes	yes	yes	yes	yes	yes	yes	yes	yes	yes
360	16 years	yes	yes	no	yes	1–5	Increased	yes	yes	yes	yes	yes	yes	yes	yes	yes		yes	yes	yes	yes	yes	yes	yes	yes	yes	yes	yes
361	16 years	yes	yes	no	yes	1–5	Increased	yes	yes	yes	yes	yes	yes	yes	yes	yes		yes	yes	yes	yes	yes	yes	yes	yes	yes	yes	yes
362	16 years	yes	yes	no	yes	1–5	Increased	yes	yes	yes	yes	yes	yes	yes	yes	yes		yes	yes	yes	yes	yes	yes	yes	yes	yes	yes	yes
363	16 years	yes	yes	no	yes	1–5	Increased	yes	yes	yes	yes	yes	yes	yes	yes	yes		yes	yes	yes	yes	yes	yes	yes	yes	yes	yes	yes
364	16 years	yes	yes	no	yes	1–5	Increased	yes	yes	yes	yes	yes	yes	yes	yes	yes		yes	yes	yes	yes	yes	yes	yes	yes	yes	yes	yes
365	16 years	yes	yes	no	yes	1–5	Increased	yes	yes	yes	yes	yes	yes	yes	yes	yes		yes	yes	yes	yes	yes	yes	yes	yes	yes	yes	yes
366	16 years	yes	yes	no	yes	1–5	Increased	yes	yes	yes	yes	yes	yes	yes	yes	yes		yes	yes	yes	yes	yes	yes	yes	yes	yes	yes	yes
367	16 years	yes	yes	no	yes	1–5	Increased	yes	yes	yes	yes	yes	yes	yes	yes	yes		yes	yes	yes	yes	yes	yes	yes	yes	yes	yes	yes
368	16 years	yes	yes	no	yes	1–5	Increased	yes	yes	yes	yes	yes	yes	yes	yes	yes		yes	yes	yes	yes	yes	yes	yes	yes	yes	yes	yes
369	16 years	yes	yes	no	yes	1–5	Increased	yes	yes	yes	yes	yes	yes	yes	yes	yes		yes	yes	yes	yes	yes	yes	yes	yes	yes	yes	yes
370	16 years	yes	yes	no	yes	1–5	Increased	yes	yes	yes	yes	yes	yes	yes	yes	yes		yes	yes	yes	yes	yes	yes	yes	yes	yes	yes	yes
371	16 years	yes	yes	no	yes	1–5	Increased	yes	yes	yes	yes	yes	yes	yes	yes	yes		yes	yes	yes	yes	yes	yes	yes	yes	yes	yes	yes
372	16 years	yes	yes	no	yes	1–5	Increased	yes	yes	yes	yes	yes	yes	yes	yes	yes		yes	yes	yes	yes	yes	yes	yes	yes	yes	yes	yes
373	16 years	yes	yes	no	yes	1–5	Increased	yes	yes	yes	yes	yes	yes	yes	yes	yes		yes	yes	yes	yes	yes	yes	yes	yes	yes	yes	yes
374	16 years	yes	yes	no	yes	1–5	Increased	yes	yes	yes	yes	yes	yes	yes	yes	yes		yes	yes	yes	yes	yes	yes	yes	yes	yes	yes	yes
375	16 years	yes	yes	no	yes	1–5	Increased	yes	yes	yes	yes	yes	yes	yes	yes	yes		yes	yes	yes	yes	yes	yes	yes	yes	yes	yes	yes
376	16 years	yes	yes	no	yes	1–5	Increased	yes	yes	yes	yes	yes	yes	yes	yes	yes		yes	yes	yes	yes	yes	yes	yes	yes	yes	yes	yes
377	16 years	yes	yes	no	yes	1–5	Increased	yes	yes	yes	yes	yes	yes	yes	yes	yes		yes	yes	yes	yes	yes	yes	yes	yes	yes	yes	yes
378	16 years	yes	yes	no	yes	1–5	Increased	yes	yes	yes	yes	yes	yes	yes	yes	yes		yes	yes	yes	yes	yes	yes	yes	yes	yes	yes	yes
379	16 years	yes	yes	no	yes	1–5	Increased	yes	yes	yes	yes	yes	yes	yes	yes	yes		yes	yes	yes	yes	yes	yes	yes	yes	yes	yes	yes
380	16 years	yes	yes	no	yes	1–5	Increased	yes	yes	yes	yes	yes	yes	yes	yes	yes		yes	yes	yes	yes	yes	yes	yes	yes	yes	yes	yes
381	16 years	yes	yes	no	yes	1–5	Increased	yes	yes	yes	yes	yes	yes	yes	yes	yes		yes	yes	yes	yes	yes	yes	yes	yes	yes	yes	yes
382	16 years	yes	yes	no	yes	1–5	Increased	yes	yes	yes	yes	yes	yes	yes	yes	yes		yes	yes	yes	yes	yes	yes	yes	yes	yes	yes	yes
383	16 years	yes	yes	no	yes	1–5	Increased	yes	yes	yes	yes	yes	yes	yes	yes	yes		yes	yes	yes	yes	yes	yes	yes	yes	yes	yes	yes
384	16 years	yes	yes	no	yes	1–5	Increased	yes	yes	yes	yes	yes	yes	yes	yes	yes		yes	yes	yes	yes	yes	yes	yes	yes	yes	yes	yes
385	16 years	yes	yes	no	yes	1–5	Increased	yes	yes	yes	yes	yes	yes	yes	yes	yes		yes	yes	yes	yes	yes	yes	yes	yes	yes	yes	yes
386	16 years	yes	yes	no	yes	1–5	Increased	yes	yes	yes	yes	yes	yes	yes	yes	yes		yes	yes	yes	yes	yes	yes	yes	yes	yes	yes	yes
387	16 years	yes	yes	no	yes	1–5	Increased	yes	yes	yes	yes	yes	yes	yes	yes	yes		yes	yes	yes	yes	yes	yes	yes	yes	yes	yes	yes
388	16 years	yes	yes	no	yes	1–5	Increased	yes	yes	yes	yes	yes	yes	yes	yes	yes		yes	yes	yes	yes	yes	yes	yes	yes	yes	yes	yes
389	16 years	yes	yes	no	yes	1–5	Increased	yes	yes	yes	yes	yes	yes	yes	yes	yes		yes	yes	yes	yes	yes	yes	yes	yes	yes	yes	yes
390	16 years	yes	yes	no	yes	1–5	Increased	yes	yes	yes	yes	yes	yes	yes	yes	yes		yes	yes	yes	yes	yes	yes	yes	yes	yes	yes	yes
391	16 years	yes	yes	no	yes	1–5	Increased	yes	yes	yes	yes	yes	yes	yes	yes	yes		yes	yes	yes	yes	yes	yes	yes	yes	yes	yes	yes
392	16 years	yes	yes	no	yes	1–5	Increased	yes	yes	yes	yes	yes	yes	yes	yes	yes		yes	yes	yes	yes	yes	yes	yes	yes	yes	yes	yes
393	16 years	yes	yes	no	yes	1–5	Increased	yes	yes	yes	yes	yes	yes	yes	yes	yes		yes	yes	yes	yes	yes	yes	yes	yes	yes	yes	yes
394	16 years	yes	yes	no	yes	1–5	Increased	yes	yes	yes	yes	yes	yes	yes	yes	yes		yes	yes	yes	yes	yes	yes	yes	yes	yes	yes	yes
395	16 years	yes	yes	no	yes	1–5	Increased	yes	yes	yes	yes	yes	yes	yes	yes	yes		yes	yes	yes	yes	yes	yes	yes	yes	yes	yes	yes
396	16 years	yes	yes	no	yes	1–5	Increased	yes	yes	yes	yes	yes	yes	yes	yes	yes		yes	yes	yes	yes	yes	yes	yes	yes	yes	yes	yes
397	16 years	yes	yes	no	yes	1–5	Increased	yes	yes	yes	yes	yes	yes	yes	yes	yes		yes	yes	yes	yes	yes	yes	yes	yes	yes	yes	yes
398	16 years	yes	yes	no	yes	1–5	Increased	yes	yes	yes	yes	yes	yes	yes	yes	yes		yes	yes	yes	yes	yes	yes	yes	yes	yes	yes	yes
399	16 years	yes	yes	no	yes	1–5	Increased	yes	yes	yes	yes	yes	yes	yes	yes	yes		yes	yes	yes	yes	yes	yes	yes	yes	yes	yes	yes
400	16 years	yes	yes	no	yes	1–5	Increased	yes	yes	yes	yes	yes	yes	yes	yes	yes		yes	yes	yes	yes	yes	yes	yes	yes	yes	yes	yes
401	16 years	yes	yes	no	yes	1–5	Increased	yes	yes	yes	yes	yes	yes	yes	yes			yes	yes	yes	yes	yes	yes	yes	yes	yes	yes	yes
402	16 years	yes	yes	no	yes	1–5	Increased	yes	yes	yes	yes	yes	yes	yes	yes			yes	yes	yes	yes	yes	yes	yes	yes	yes	yes	yes
403	16 years	yes	yes	no	yes	1–5	Increased	yes	yes	yes	yes	yes	yes	yes	yes			yes	yes	yes	yes	yes	yes	yes	yes	yes	yes	yes
404	16 years	yes	yes	no	yes	1–5	Increased	yes	yes	yes	yes	yes	yes	yes	yes			yes	yes	yes	yes	yes	yes	yes	yes	yes	yes	yes
405	16 years	yes	yes	no	yes	1–5	Increased	yes	yes	yes	yes	yes	yes	yes	yes			yes	yes	yes	yes	yes	yes	yes	yes	yes	yes	yes
406	16 years	yes	yes	no	yes	1–5	Increased	yes	yes	yes	yes	yes	yes	yes	yes			yes	yes	yes	yes	yes	yes	yes	yes	yes	yes	yes
407	16 years	yes	yes	no	yes	1–5	Increased	yes	yes	yes	yes	yes	yes	yes	yes			yes	yes	yes	yes	yes	yes	yes	yes	yes	yes	yes
408	16 years	yes	yes	no	yes	1–5	Increased	yes	yes	yes	yes	yes	yes	yes	yes			yes	yes	yes	yes	yes	yes	yes	yes	yes	yes	yes
409	16 years	yes	yes	no	yes	1–5	Increased	yes	yes	yes	yes	yes	yes	yes	yes			yes	yes	yes	yes	yes	yes	yes	yes	yes	yes	yes
410	16 years	yes	yes	no	yes	1–5	Increased	yes	yes	yes	yes	yes	yes	yes	yes			yes	yes	yes	yes	yes	yes	yes	yes	yes	yes	yes
411	16 years	yes	yes	no	yes	1–5	Increased	yes	yes	yes	yes	yes	yes	yes	yes			yes	yes	yes	yes	yes	yes	yes	yes	yes	yes	yes
412	16 years	yes	yes	no	yes	1–5	Increased	yes	yes	yes	yes	yes	yes	yes	yes			yes	yes	yes	yes	yes	yes	yes	yes	yes	yes	yes
413	16 years	yes	yes	no	yes	1–5	Increased	yes	yes	yes	yes	yes	yes	yes	yes			yes	yes	yes	yes	yes	yes	yes	yes	yes	yes	yes
414	16 years	yes	yes	no	yes	1–5	Increased	yes	yes	yes	yes	yes	yes	yes	yes			yes	yes	yes	yes	yes	yes	yes	yes	yes	yes	yes
415	16 years	yes	yes	no	yes	1–5	Increased	yes	yes	yes	yes	yes	yes	yes	yes			yes	yes	yes	yes	yes	yes	yes	yes	yes	yes	yes
416	16 years	yes	yes	no	yes	1–5	Increased	yes	yes	yes	yes	yes	yes	yes	yes			yes	yes	yes	yes	yes	yes	yes	yes	yes	yes	yes
417	16 years	yes	yes	no	yes	1–5	Increased	yes	yes	yes	yes	yes	yes	yes	yes			yes	yes	yes	yes	yes	yes	yes	yes	yes	yes	yes
418	16 years	yes	yes	no	yes	1–5	Increased	yes	yes	yes	yes	yes	yes	yes	yes			yes	yes	yes	yes	yes	yes	yes	yes	yes	yes	yes
419	16 years	yes	yes	no	yes	1–5	Increased	yes	yes	yes	yes	yes	yes	yes	yes			yes	yes	yes	yes	yes	yes	yes	yes	yes	yes	yes
420	16 years	yes	yes	no	yes	1–5	Increased	yes	yes	yes	yes	yes	yes	yes	yes			yes	yes	yes	yes	yes	yes	yes	yes	yes	yes	yes
421	16 years	yes	yes	no	yes	1–5	Increased	yes	yes	yes	yes	yes	yes	yes	yes			yes	yes	yes	yes	yes	yes	yes	yes	yes	yes	yes
422	16 years	yes	yes	no	yes	1–5	Increased	yes	yes	yes	yes	yes	yes	yes	yes			yes	yes	yes	yes	yes	yes	yes	yes	yes	yes	yes
423	16 years	yes	yes	no	yes	1–5	Increased	yes	yes	yes	yes	yes	yes	yes	yes			yes	yes	yes	yes	yes	yes	yes	yes	yes	yes	yes
424	16 years	yes	yes	no	yes	1–5	Increased	yes	yes	yes	yes	yes	yes	yes	yes			yes	yes	yes	yes	yes	yes	yes	yes	yes	yes	yes
425	16 years	yes	yes	no	yes	1–5	Increased	yes	yes	yes	yes	yes	yes	yes	yes			yes	yes	yes	yes	yes	yes	yes	yes	yes	yes	yes
426	16 years	yes	yes	no	yes	1–5	Increased	yes	yes	yes	yes	yes	yes	yes	yes			yes	yes	yes	yes	yes	yes	yes	yes	yes	yes	yes
427	16 years	yes	yes	no	yes	1–5	Increased	yes	yes	yes	yes	yes	yes	yes	yes			yes	yes	yes	yes	yes	yes	yes	yes	yes	yes	yes
428	16 years	yes	yes	no	yes	1–5	Increased	yes	yes	yes	yes	yes	yes	yes	yes			yes	yes	yes	yes	yes	yes	yes	yes	yes	yes	yes
429	16 years	yes	yes	no	yes	1–5	Increased	yes	yes	yes	yes	yes	yes	yes	yes			yes	yes	yes	yes	yes	yes	yes	yes	yes	yes	yes
430	16 years	yes	yes	no	yes	1–5	Increased	yes	yes	yes	yes	yes	yes	yes	yes			yes	yes	yes	yes	yes	yes	yes	yes	yes	yes	yes
431	16 years	yes	yes	no	yes	1–5	Increased	yes	yes	yes	yes	yes	yes	yes	yes			yes	yes	yes	yes	yes	yes	yes	yes	yes	yes	yes
432	16 years	yes	yes	no	yes	1–5	Increased	yes	yes	yes	yes	yes	yes	yes	yes			yes	yes	yes	yes	yes	yes	yes	yes	yes	yes	yes
433	16 years	yes	yes	no	yes	1–5	Increased	yes	yes	yes	yes	yes	yes	yes	yes			yes	yes	yes	yes	yes	yes	yes	yes	yes	yes	yes
434	16 years	yes	yes	no	yes	1–5	Increased	yes	yes	yes	yes	yes	yes	yes	yes			yes	yes	yes	yes	yes	yes	yes	yes	yes	yes	yes
435	16 years	yes	yes	no	yes	1–5	Increased	yes	yes	yes	yes	yes	yes	yes	yes			yes	yes	yes	yes	yes	yes	yes	yes	yes	yes	yes
436	16 years	yes	yes	no	yes	1–5	Increased	yes	yes	yes	yes	yes	yes	yes	yes			yes	yes	yes	yes	yes	yes	yes	yes	yes	yes	yes
437	16 years	yes	yes	no	yes	1–5	Increased	yes	yes	yes	yes	yes	yes	yes	yes			yes	yes	yes	yes	yes	yes	yes	yes	yes	yes
438	16 years	yes	yes	no	yes	1–5	Increased	yes	yes	yes	yes	yes	yes	yes	yes			yes	yes	yes	yes	yes	yes	yes	yes	yes	yes
439	16 years	yes	yes	no	yes	1–5	Increased	yes	yes	yes	yes	yes	yes	yes	yes			yes	yes	yes	yes	yes	yes	yes	yes	yes	yes
440	16 years	yes	yes	no	yes	1–5	Increased	yes	yes	yes	yes	yes	yes	yes	yes			yes	yes	yes	yes	yes	yes	yes	yes	yes	yes
441	16 years	yes	yes	no	yes	1–5	Increased	yes	yes	yes	yes	yes	yes	yes	yes			yes	yes	yes	yes	yes	yes	yes	yes	yes	yes
442	16 years	yes	yes	no	yes	1–5	Increased	yes	yes	yes	yes	yes	yes	yes	yes			yes	yes	yes	yes	yes	yes	yes	yes	yes	yes
443	16 years	yes	yes	no	yes	1–5	Increased	yes	yes	yes	yes	yes	yes	yes	yes			yes	yes	yes	yes	yes	yes	yes	yes	yes	yes
444	16 years	yes	yes	no	yes	1–5	Increased	yes	yes	yes	yes	yes	yes	yes	yes			yes	yes	yes	yes	yes	yes	yes	yes	yes	yes
445	16 years	yes	yes	no	yes	1–5	Increased	yes	yes	yes	yes	yes	yes	yes	yes			yes	yes	yes	yes	yes	yes	yes	yes	yes	yes
446	16 years	yes	yes	no	yes	1–5	Increased	yes	yes	yes	yes	yes	yes	yes	yes			yes	yes	yes	yes	yes	yes	yes	yes	yes	yes
447	16 years	yes	yes	no	yes	1–5	Increased	yes	yes	yes	yes	yes	yes	yes	yes			yes	yes	yes	yes	yes	yes	yes	yes	yes	yes
448	16 years	yes	yes	no	yes	1–5	Increased	yes	yes	yes	yes	yes	yes	yes	yes			yes	yes	yes	yes	yes	yes	yes	yes	yes	yes
449	16 years	yes	yes	no	yes	1–5	Increased	yes	yes	yes	yes	yes	yes	yes	yes			yes	yes	yes	yes	yes	yes	yes	yes	yes	yes
450	16 years	yes	yes	no	yes	1–5	Increased	yes	yes	yes	yes	yes	yes	yes	yes			yes	yes	yes	yes	yes	yes	yes	yes	yes	yes
451	16 years	yes	yes	no	yes	1–5	Increased	yes	yes	yes	yes	yes	yes	yes	yes			yes	yes	yes	yes	yes	yes	yes	yes	yes	yes
452	16 years	yes	yes	no	yes	1–5	Increased	yes	yes	yes	yes	yes	yes	yes	yes			yes	yes	yes	yes	yes	yes	yes	yes	yes	yes
453	16 years	yes	yes	no	yes	1–5	Increased	yes	yes	yes	yes	yes	yes	yes	yes			yes	yes	yes	yes	yes	yes	yes	yes	yes	yes
454	16 years	yes	yes	no	yes	1–5	Increased	yes	yes	yes	yes	yes	yes	yes	yes			yes	yes	yes	yes	yes	yes	yes	yes	yes	yes
455	16 years	yes	yes	no	yes	1–5	Increased	yes	yes	yes	yes	yes	yes	yes	yes			yes	yes	yes	yes	yes	yes	yes	yes	yes	yes
456	16 years	yes	yes	no	yes	1–5	Increased	yes	yes	yes	yes	yes	yes	yes	yes			yes	yes	yes	yes	yes	yes	yes	yes	yes	yes
457	16 years	yes	yes	no	yes	1–5	Increased	yes	yes	yes	yes	yes	yes	yes	yes			yes	yes	yes	yes	yes	yes	yes	yes	yes	yes
458	16 years	yes	yes	no	yes	1–5	Increased	yes	yes	yes	yes	yes	yes	yes	yes			yes	yes	yes	yes	yes	yes	yes	yes	yes	yes
459	16 years	yes	yes	no	yes	1–5	Increased	yes	yes	yes	yes	yes	yes	yes	yes			yes	yes	yes	yes	yes	yes	yes	yes	yes	yes
460	16 years	yes	yes	no	yes	1–5	Increased	yes	yes	yes	yes	yes	yes	yes	yes			yes	yes	yes	yes	yes	yes	yes	yes	yes	yes
461	16 years	yes	yes	no	yes	1–5	Increased	yes	yes	yes	yes	yes	yes	yes	yes			yes	yes	yes	yes	yes	yes	yes	yes	yes	yes
462	16 years	yes	yes	no	yes	1–5	Increased	yes	yes	yes	yes	yes	yes	yes	yes			yes	yes	yes	yes	yes	yes	yes	yes	yes	yes
463	16 years	yes	yes	no	yes	1–5	Increased	yes	yes	yes	yes	yes	yes	yes	yes			yes	yes	yes	yes	yes	yes	yes	yes	yes	yes
464	16 years	yes	yes	no	yes	1–5	Increased	yes	yes	yes	yes	yes	yes	yes	yes			yes	yes	yes	yes	yes	yes	yes	yes	yes	yes
465	16 years	yes	yes	no	yes	1–5	Increased	yes	yes	yes	yes	yes	yes	yes	yes			yes	yes	yes	yes	yes	yes	yes	yes	yes	yes
466	16 years	yes	yes	no	yes	1–5	Increased	yes	yes	yes	yes	yes	yes	yes	yes			yes	yes	yes	yes	yes	yes	yes	yes	yes	yes
467	16 years	yes	yes	no	yes	1–5	Increased	yes	yes	yes	yes	yes	yes	yes	yes			yes	yes	yes	yes	yes	yes	yes	yes	yes	yes
468	16 years	yes	yes	no	yes	1–5	Increased	yes	yes	yes	yes	yes	yes	yes	yes			yes	yes	yes	yes	yes	yes	yes	yes	yes	yes
469	16 years	yes	yes	no	yes	1–5	Increased	yes	yes	yes	yes	yes	yes	yes	yes			yes	yes	yes	yes	yes	yes	yes	yes	yes	yes
470	16 years	yes	yes	no	yes	1–5	Increased	yes	yes	yes	yes	yes	yes	yes	yes			yes	yes	yes	yes	yes	yes	yes	yes	yes	yes
471	16 years	yes	yes	no	yes	1–5	Increased	yes	yes	yes	yes	yes	yes	yes	yes			yes	yes	yes	yes	yes	yes	yes	yes	yes	yes
472	16 years	yes	yes	no	yes	1–5	Increased	yes	yes	yes	yes	yes	yes	yes	yes			yes	yes	yes	yes	yes	yes	yes	yes	yes	yes
473	16 years	yes	yes	no	yes	1–5	Increased	yes	yes	yes	yes	yes	yes	yes	yes			yes	yes	yes	yes	yes	yes	yes	yes	yes	yes
474	16 years	yes	yes	no	yes	1–5	Increased	yes	yes	yes	yes	yes	yes	yes	yes			yes	yes	yes	yes	yes	yes	yes	yes	yes	yes
475	16 years	yes	yes	no	yes	1–5	Increased	yes	yes	yes	yes	yes	yes	yes	yes			yes	yes	yes	yes	yes	yes	yes	yes	yes	yes
476	16 years	yes	yes	no	yes	1–5	Increased	yes	yes	yes	yes	yes	yes	yes	yes			yes	yes	yes	yes	yes	yes	yes	yes	yes	yes
477	16 years	yes	yes	no	yes	1–5	Increased	yes	yes	yes	yes	yes	yes	yes	yes			yes	yes	yes	yes	yes	yes	yes	yes	yes	yes
478	16 years	yes	yes	no	yes	1–5	Increased	yes	yes	yes	yes	yes	yes	yes	yes			yes	yes	yes	yes	yes	yes	yes	yes	yes	yes
479	16 years	yes	yes	no	yes	1–5	Increased	yes	yes	yes	yes	yes	yes	yes	yes			yes	yes	yes	yes	yes	yes	yes	yes	yes	yes
480	16 years	yes	yes	no	yes	1–5	Increased	yes	yes	yes	yes	yes	yes	yes	yes			yes	yes	yes	yes	yes	yes	yes	yes	yes
481	16 years	yes	yes	no	yes	1–5	Increased	yes	yes	yes	yes	yes	yes	yes	yes			yes	yes	yes	yes	yes	yes	yes	yes	yes
482	16 years	yes	yes	no	yes	1–5	Increased	yes	yes	yes	yes	yes	yes	yes	yes			yes	yes	yes	yes	yes	yes	yes	yes	yes
483	16 years	yes	yes	no	yes	1–5	Increased	yes	yes	yes	yes	yes	yes	yes	yes			yes	yes	yes	yes	yes	yes	yes	yes	yes
484	16 years	yes	yes	no	yes	1–5	Increased	yes	yes	yes	yes	yes	yes	yes	yes			yes	yes	yes	yes	yes	yes	yes	yes	yes
485	16 years	yes	yes	no	yes	1–5	Increased	yes	yes	yes	yes	yes	yes	yes	yes			yes	yes	yes	yes	yes	yes	yes	yes	yes
486	16 years	yes	yes	no	yes	1–5	Increased	yes	yes	yes	yes	yes	yes	yes	yes			yes	yes	yes	yes	yes	yes	yes	yes
487	16 years	yes	yes	no	yes	1–5	Increased	yes	yes	yes	yes	yes	yes	yes	yes			yes	yes	yes	yes	yes	yes	yes	yes
488	16 years	yes	yes	no	yes	1–5	Increased	yes	yes	yes	yes	yes	yes	yes	yes			yes	yes	yes	yes	yes	yes	yes	yes
489	16 years	yes	yes	no	yes	1–5	Increased	yes	yes	yes	yes	yes	yes	yes	yes			yes	yes	yes	yes	yes	yes	yes	yes
490	16 years	yes	yes	no	yes	1–5	Increased	yes	yes	yes	yes	yes	yes	yes	yes			yes	yes	yes	yes	yes	yes	yes	yes
491	16 years	yes	yes	no	yes	1–5	Increased	yes	yes	yes	yes	yes	yes	yes	yes			yes	yes	yes	yes	yes	yes	yes	yes
492	16 years	yes	yes	no	yes	1–5	Increased	yes	yes	yes	yes	yes	yes	yes	yes			yes	yes	yes	yes	yes	yes	yes	yes
493	16 years	yes	yes	no	yes	1–5	Increased	yes	yes	yes	yes	yes	yes	yes	yes			yes	yes	yes	yes	yes	yes	yes	yes
494	16 years	yes	yes	no	yes	1–5	Increased	yes	yes	yes	yes	yes	yes	yes	yes			yes	yes	yes	yes	yes	yes	yes	yes
495	16 years	yes	yes	no	yes	1–5	Increased	yes	yes	yes	yes	yes	yes	yes	yes			yes	yes	yes	yes	yes	yes	yes	yes
496	16 years	yes	yes	no	yes	1–5	Increased	yes	yes	yes	yes	yes	yes	yes	yes			yes	yes	yes	yes	yes	yes	yes	yes
497	16 years	yes	yes	no	yes	1–5	Increased	yes	yes	yes	yes	yes	yes	yes	yes			yes	yes	yes	yes	yes	yes	yes	yes
498	16 years	yes	yes	no	yes	1–5	Increased	yes	yes	yes	yes	yes	yes	yes	yes			yes	yes	yes	yes	yes	yes	yes	yes
499	16 years	yes	yes	no	yes	1–5	Increased	yes	yes	yes	yes	yes	yes	yes	yes			yes	yes	yes	yes	yes	yes	yes	yes
500	16 years	yes	yes	no	yes	1–5	Increased	yes	yes	yes	yes	yes	yes	yes	yes			yes	yes	yes	yes	yes	yes	yes	yes
501	16 years	yes	yes	no	yes	1–5	Increased	yes	yes	yes	yes		yes	yes	yes			yes	yes	yes	yes	yes	yes	yes	yes
502	16 years	yes	yes	no	yes	1–5	Increased	yes	yes	yes	yes		yes	yes	yes			yes	yes	yes	yes	yes	yes	yes	yes
503	16 years	yes	yes	no	yes	1–5	Increased	yes	yes	yes	yes		yes	yes	yes			yes	yes	yes	yes	yes	yes	yes	yes
504	16 years	yes	yes	no	yes	1–5	Increased	yes	yes	yes	yes		yes	yes	yes			yes	yes	yes	yes	yes	yes	yes	yes
505	16 years	yes	yes	no	yes	1–5	Increased	yes	yes	yes	yes		yes	yes	yes			yes	yes	yes	yes	yes	yes	yes	yes
506	16 years	yes	yes	no	yes	1–5	Increased	yes	yes	yes	yes		yes	yes	yes			yes	yes	yes	yes	yes	yes	yes	yes
507	16 years	yes	yes	no	yes	1–5	Increased	yes	yes	yes	yes		yes	yes	yes			yes	yes	yes	yes	yes	yes	yes	yes
508	16 years	yes	yes	no	yes	1–5	Increased	yes	yes	yes	yes		yes	yes	yes			yes	yes	yes	yes	yes	yes	yes	yes
509	16 years	yes	yes	no	yes	1–5	Increased	yes	yes	yes	yes		yes	yes	yes			yes	yes	yes	yes	yes	yes	yes	yes
510	16 years	yes	yes	no	yes	1–5	Increased	yes	yes	yes	yes		yes	yes	yes			yes	yes	yes	yes	yes	yes	yes	yes
511	16 years	yes	yes	no	yes	1–5	Increased	yes	yes	yes	yes		yes	yes	yes			yes	yes	yes	yes	yes	yes	yes	yes
512	16 years	yes	yes	no	yes	1–5	Increased	yes	yes	yes	yes		yes	yes	yes			yes	yes	yes	yes	yes	yes	yes	yes
513	16 years	yes	yes	no	yes	1–5	Increased	yes	yes	yes	yes		yes	yes	yes			yes	yes	yes	yes	yes	yes	yes	yes
514	16 years	yes	yes	no	yes	1–5	Increased	yes	yes	yes	yes		yes	yes	yes			yes	yes	yes	yes	yes	yes	yes	yes
515	16 years	yes	yes	no	yes	1–5	Increased	yes	yes	yes	yes		yes	yes	yes			yes	yes	yes	yes	yes	yes	yes	yes
516	16 years	yes	yes	no	yes	1–5	Increased	yes	yes	yes	yes		yes	yes	yes			yes	yes	yes	yes	yes	yes	yes	yes
517	16 years	yes	yes	no	yes	1–5	Increased	yes	yes	yes	yes		yes	yes	yes			yes	yes	yes	yes	yes	yes	yes	yes
518	16 years	yes	yes	no	yes	1–5	Increased	yes	yes	yes	yes		yes	yes	yes			yes	yes	yes	yes	yes	yes	yes	yes
519	16 years	yes	yes	no	yes	1–5	Increased	yes	yes	yes	yes		yes	yes	yes			yes	yes	yes	yes	yes	yes	yes	yes
520	16 years	yes	yes	no	yes	1–5	Increased	yes	yes	yes	yes		yes	yes	yes			yes	yes	yes	yes	yes	yes	yes	yes
521	16 years	yes	yes	no	yes	1–5	Increased	yes	yes	yes	yes		yes	yes	yes			yes	yes	yes	yes	yes	yes	yes	yes
522	16 years	yes	yes	no	yes	1–5	Increased	yes	yes	yes	yes		yes	yes	yes			yes	yes	yes	yes	yes	yes	yes	yes
523	16 years	yes	yes	no	yes	1–5	Increased	yes	yes	yes	yes		yes	yes	yes			yes	yes	yes	yes	yes	yes	yes	yes
524	16 years	yes	yes	no	yes	1–5	Increased	yes	yes	yes	yes		yes	yes	yes			yes	yes	yes	yes	yes	yes	yes	yes
525	16 years	yes	yes	no	yes	1–5	Increased	yes	yes	yes	yes		yes	yes	yes			yes	yes	yes	yes	yes	yes	yes	yes
526	16 years	yes	yes	no	yes	1–5	Increased	yes	yes	yes	yes		yes	yes	yes			yes	yes	yes	yes	yes	yes	yes	yes
527	16 years	yes	yes	no	yes	1–5	Increased	yes	yes	yes	yes		yes	yes	yes			yes	yes	yes	yes	yes	yes	yes	yes
528	16 years	yes	yes	no	yes	1–5	Increased	yes	yes	yes	yes		yes	yes	yes			yes	yes	yes	yes	yes	yes	yes	yes
529	16 years	yes	yes	no	yes	1–5	Increased	yes	yes	yes	yes		yes	yes	yes			yes	yes	yes	yes	yes	yes	yes	yes
530	16 years	yes	yes	no	yes	1–5	Increased	yes	yes	yes	yes		yes	yes	yes			yes	yes	yes	yes	yes	yes	yes	yes
531	16 years	yes	yes	no	yes	1–5	Increased	yes	yes	yes	yes		yes	yes	yes			yes	yes	yes	yes	yes	yes	yes	yes
532	16 years	yes	yes	no	yes	1–5	Increased	yes	yes	yes	yes		yes	yes	yes			yes	yes	yes	yes	yes	yes	yes	yes
533	16 years	yes	yes	no	yes	1–5	Increased	yes	yes	yes	yes		yes	yes	yes			yes	yes	yes	yes	yes	yes	yes	yes
534	16 years	yes	yes	no	yes	1–5	Increased	yes	yes	yes	yes		yes	yes	yes			yes	yes	yes	yes	yes	yes	yes	yes
535	16 years	yes	yes	no	yes	1–5	Increased	yes	yes	yes	yes		yes	yes	yes			yes	yes	yes	yes	yes	yes	yes	yes
536	16 years	yes	yes	no	yes	1–5	Increased	yes	yes	yes	yes		yes	yes	yes			yes	yes	yes	yes	yes	yes	yes	yes
537	16 years	yes	yes	no	yes	1–5	Increased	yes	yes	yes	yes		yes	yes	yes			yes	yes	yes	yes	yes	yes	yes	yes
538	16 years	yes	yes	no	yes	1–5	Increased	yes	yes	yes	yes		yes	yes	yes			yes	yes	yes	yes	yes	yes	yes	yes
539	16 years	yes	yes	no	yes	1–5	Increased	yes	yes	yes	yes		yes	yes	yes			yes	yes	yes	yes	yes	yes	yes	yes
540	16 years	yes	yes	no	yes	1–5	Increased	yes	yes	yes	yes		yes	yes	yes			yes	yes	yes	yes	yes	yes	yes	yes
541	16 years	yes	yes	no	yes	1–5	Increased	yes	yes	yes	yes		yes	yes	yes			yes	yes	yes	yes	yes	yes		yes
542	16 years	yes	yes	no	yes	1–5	Increased	yes	yes	yes	yes		yes	yes	yes			yes	yes	yes	yes	yes	yes		yes
543	16 years	yes	yes	no	yes	1–5	Increased	yes	yes	yes	yes		yes	yes	yes			yes	yes	yes	yes	yes	yes		yes
544	16 years	yes	yes	no	yes	1–5	Increased	yes	yes	yes	yes		yes	yes	yes			yes	yes	yes	yes	yes	yes		yes
545	16 years	yes	yes	no	yes	1–5	Increased	yes	yes	yes	yes		yes	yes	yes			yes	yes	yes	yes	yes	yes		yes
546	16 years	yes	yes	no	yes	1–5	Increased	yes	yes	yes	yes		yes	yes	yes			yes	yes	yes	yes	yes	yes		yes
547	16 years	yes	yes	no	yes	1–5	Increased	yes	yes	yes	yes		yes	yes	yes			yes	yes	yes	yes	yes	yes		yes
548	16 years	yes	yes	no	yes	1–5	Increased	yes	yes	yes	yes		yes	yes	yes			yes	yes	yes	yes	yes	yes		yes
549	16 years	yes	yes	no	yes	1–5	Increased	yes	yes	yes	yes		yes	yes	yes			yes	yes	yes	yes	yes	yes		yes
550	16 years	yes	yes	no	yes	1–5	Increased	yes	yes	yes	yes		yes	yes	yes			yes	yes	yes	yes	yes	yes		yes
551	16 years	yes	yes	no	yes	1–5	Increased	yes	yes	yes			yes	yes	yes			yes	yes	yes	yes	yes	yes		yes
552	16 years	yes	yes	no	yes	1–5	Increased	yes	yes	yes			yes	yes	yes			yes	yes	yes	yes	yes	yes		yes
553	16 years	yes	yes	no	yes	1–5	Increased	yes	yes	yes			yes	yes	yes			yes	yes	yes	yes	yes	yes		yes
554	16 years	yes	yes	no	yes	1–5	Increased	yes	yes	yes			yes	yes	yes			yes	yes	yes	yes	yes	yes		yes
555	16 years	yes	yes	no	yes	1–5	Increased	yes	yes	yes			yes	yes	yes			yes	yes	yes	yes	yes	yes		yes
556	16 years	yes	yes	no	yes	1–5	Increased	yes	yes	yes			yes	yes	yes			yes	yes	yes	yes	yes	yes		yes
557	16 years	yes	yes	no	yes	1–5	Increased	yes	yes	yes			yes	yes	yes			yes	yes	yes	yes	yes	yes		yes
558	16 years	yes	yes	no	yes	1–5	Increased	yes	yes	yes			yes	yes	yes			yes	yes	yes	yes	yes	yes		yes
559	16 years	yes	yes	no	yes	1–5	Increased	yes	yes	yes			yes	yes	yes			yes	yes	yes	yes	yes	yes		yes
560	16 years	yes	yes	no	yes	1–5	Increased	yes	yes	yes			yes	yes	yes			yes	yes	yes	yes	yes	yes		yes
561	16 years	yes	yes	no	yes	1–5	Increased	yes	yes	yes			yes	yes	yes			yes	yes	yes	yes	yes	yes		yes
562	16 years	yes	yes	no	yes	1–5	Increased	yes	yes	yes			yes	yes	yes			yes	yes	yes	yes	yes	yes		yes
563	16 years	yes	yes	no	yes	1–5	Increased	yes	yes	yes			yes	yes	yes			yes	yes	yes	yes	yes	yes		yes
564	16 years	yes	yes	no	yes	1–5	Increased	yes	yes	yes			yes	yes	yes			yes	yes	yes	yes	yes	yes		yes
565	16 years	yes	yes	no	yes	1–5	Increased	yes	yes	yes			yes	yes	yes			yes	yes	yes	yes	yes	yes		yes
566	16 years	yes	yes	no	yes	1–5	Increased	yes	yes	yes			yes	yes	yes			yes	yes	yes	yes	yes	yes		yes
567	16 years	yes	yes	no	yes	1–5	Increased	yes	yes	yes			yes	yes	yes			yes	yes	yes	yes	yes	yes		yes
568	16 years	yes	yes	no	yes	1–5	Increased	yes	yes	yes			yes	yes	yes			yes	yes	yes	yes	yes	yes		yes
569	16 years	yes	yes	no	yes	1–5	Increased	yes	yes	yes			yes	yes	yes			yes	yes	yes	yes	yes	yes		yes
570	16 years	yes	yes	no	yes	1–5	Increased	yes	yes	yes			yes	yes	yes			yes	yes	yes	yes	yes	yes		yes
571	16 years	yes	yes	no	yes	1–5	Increased	yes	yes	yes			yes	yes	yes			yes	yes	yes	yes	yes	yes		yes
572	16 years	yes	yes	no	yes	1–5	Increased	yes	yes	yes			yes	yes	yes			yes	yes	yes	yes	yes	yes		yes
573	16 years	yes	yes	no	yes	1–5	Increased	yes	yes	yes			yes	yes	yes			yes	yes	yes	yes	yes	yes		yes
574	16 years	yes	yes	no	yes	1–5	Increased	yes	yes	yes			yes	yes	yes			yes	yes	yes	yes	yes	yes		yes
575	16 years	yes	yes	no	yes	1–5	Increased	yes	yes	yes			yes	yes	yes			yes	yes	yes	yes	yes	yes		yes
576	16 years	yes	yes	no	yes	1–5	Increased	yes	yes	yes			yes	yes	yes			yes	yes	yes	yes	yes	yes		yes
577	16 years	yes	yes	no	yes	1–5	Increased	yes	yes	yes			yes	yes	yes			yes	yes	yes	yes	yes	yes		yes
578	16 years	yes	yes	no	yes	1–5	Increased	yes	yes	yes			yes	yes	yes			yes	yes	yes	yes	yes	yes		yes
579	16 years	yes	yes	no	yes	1–5	Increased	yes	yes	yes			yes	yes	yes			yes	yes	yes	yes	yes	yes		yes
580	16 years	yes	yes	no	yes	1–5	Increased	yes	yes	yes			yes	yes	yes			yes	yes	yes	yes	yes	yes		yes
581	16 years	yes	yes	no	yes	1–5	Increased	yes	yes	yes			yes	yes	yes			yes	yes	yes	yes	yes	yes		yes
582	16 years	yes	yes	no	yes	1–5	Increased	yes	yes	yes			yes	yes	yes			yes	yes	yes	yes	yes	yes		yes
583	16 years	yes	yes	no	yes	1–5	Increased	yes	yes	yes			yes	yes	yes			yes	yes	yes	yes	yes	yes		yes
584	16 years	yes	yes	no	yes	1–5	Increased	yes	yes	yes			yes	yes	yes			yes	yes	yes	yes	yes	yes		yes
585	16 years	yes	yes	no	yes	1–5	Increased	yes	yes	yes			yes	yes	yes			yes	yes	yes	yes	yes	yes		yes
586	16 years	yes	yes	no	yes	1–5	Increased	yes	yes	yes			yes	yes	yes			yes	yes	yes	yes	yes	yes		yes
587	16 years	yes	yes	no	yes	1–5	Increased	yes	yes	yes			yes	yes	yes			yes	yes	yes	yes	yes	yes		yes
588	16 years	yes	yes	no	yes	1–5	Increased	yes	yes	yes			yes	yes	yes			yes	yes	yes	yes	yes	yes		yes
589	16 years	yes	yes	no	yes	1–5	Increased	yes	yes	yes			yes	yes	yes			yes	yes	yes	yes	yes	yes		yes
590	16 years	yes	yes	no	yes	1–5	Increased	yes	yes	yes			yes	yes	yes			yes	yes	yes	yes	yes	yes		yes
591	16 years	yes	yes	no	yes	1–5	Increased	yes	yes	yes			yes	yes	yes			yes	yes	yes	yes	yes	yes		yes
592	16 years	yes	yes	no	yes	1–5	Increased	yes	yes	yes			yes	yes	yes			yes	yes	yes	yes	yes	yes		yes
593	16 years	yes	yes	no	yes	1–5	Increased	yes	yes	yes			yes	yes	yes			yes	yes	yes	yes	yes	yes		yes
594	16 years	yes	yes	no	yes	1–5	Increased	yes	yes	yes			yes	yes	yes			yes	yes	yes	yes	yes	yes		yes
595	16 years	yes	yes	no	yes	1–5	Increased	yes	yes	yes			yes	yes	yes			yes	yes	yes	yes	yes	yes		yes
596	16 years	yes	yes	no	yes	1–5	Increased	yes	yes	yes			yes	yes	yes			yes	yes	yes	yes	yes	yes		yes
597	16 years	yes	yes	no	yes	1–5	Increased	yes	yes	yes			yes	yes	yes			yes	yes	yes	yes	yes	yes		yes
598	16 years	yes	yes	no	yes	1–5	Decreased	yes	yes	yes			yes	yes	yes			yes	yes	yes	yes	yes	yes		yes
599	16 years	yes	yes	no	yes	1–5	Decreased	yes	yes	yes			yes	yes	yes			yes	yes	yes	yes	yes	yes		yes
600	16 years	yes	yes	no	yes	1–5	Decreased	yes	yes	yes			yes	yes	yes			yes	yes	yes	yes	yes	yes		yes
601	16 years	yes	yes	no	yes	1–5	Decreased	yes	yes				yes	yes	yes			yes	yes	yes	yes	yes
602	16 years	yes	yes	no	yes	1–5	Decreased	yes	yes				yes	yes	yes			yes	yes	yes	yes	yes
603	16 years	yes	yes	no	yes	1–5	Decreased	yes	yes				yes	yes	yes			yes	yes	yes	yes	yes
604	16 years	yes	yes	no	yes	1–5	Decreased	yes	yes				yes	yes	yes			yes	yes	yes	yes	yes
605	16 years	yes	yes	no	yes	1–5	Decreased	yes	yes				yes	yes	yes			yes	yes	yes	yes	yes
606	16 years	yes	yes	no	yes	1–5	Decreased	yes	yes				yes	yes	yes			yes	yes	yes	yes	yes
607	16 years	yes	yes	no	yes	1–5	Decreased	yes	yes				yes	yes	yes			yes	yes	yes	yes	yes
608	16 years	yes	yes	no	yes	1–5	Decreased	yes	yes				yes	yes	yes			yes	yes	yes	yes	yes
609	16 years	yes	yes	no	yes	1–5	Decreased	yes	yes				yes	yes	yes			yes	yes	yes	yes	yes
610	16 years	yes	yes	no	yes	1–5	Decreased	yes	yes				yes	yes	yes			yes	yes	yes	yes	yes
611	16 years	yes	yes	no	yes	1–5	Decreased	yes	yes				yes	yes	yes			yes	yes	yes	yes
612	16 years	yes	yes	no	yes	1–5	Decreased	yes	yes				yes	yes	yes			yes	yes	yes	yes
613	16 years	yes	yes	no	yes	1–5	Decreased	yes	yes				yes	yes	yes			yes	yes	yes	yes
614	16 years	yes	yes	no	yes	1–5	Decreased	yes	yes				yes	yes	yes			yes	yes	yes	yes
615	16 years	yes	yes	no	yes	1–5	Decreased	yes	yes				yes	yes	yes			yes	yes	yes	yes
616	16 years	yes	yes	no	yes	1–5	Decreased	yes	yes				yes	yes	yes			yes	yes	yes	yes
617	16 years	yes	yes	no	yes	1–5	Decreased	yes	yes				yes	yes	yes			yes	yes	yes	yes
618	16 years	yes	yes	no	yes	1–5	Decreased	yes	yes				yes	yes	yes			yes	yes	yes	yes
619	16 years	yes	yes	no	yes	1–5	Decreased	yes	yes				yes	yes	yes			yes	yes	yes	yes
620	16 years	yes	yes	no	yes	1–5	Decreased	yes	yes				yes	yes	yes			yes	yes	yes	yes
621	16 years	yes	yes	no	yes	1–5	Decreased	yes	yes				yes	yes	yes			yes	yes	yes	yes
622	16 years	yes	yes	no	yes	1–5	Decreased	yes	yes				yes	yes	yes			yes	yes	yes	yes
623	16 years	yes	yes	no	yes	1–5	Decreased	yes	yes				yes	yes	yes			yes	yes	yes	yes
624	16 years	yes	yes	no	yes	1–5	Decreased	yes	yes				yes	yes	yes			yes	yes	yes	yes
625	16 years	yes	yes	no	yes	1–5	Decreased	yes	yes				yes	yes	yes			yes	yes	yes	yes
626	16 years	yes	yes	no	yes	1–5	Decreased	yes	yes				yes	yes	yes			yes	yes	yes	yes
627	16 years	yes	yes	no	yes	1–5	Decreased	yes	yes				yes	yes	yes			yes	yes	yes	yes
628	16 years	yes	yes	no	yes	1–5	Decreased	yes	yes				yes	yes	yes			yes	yes	yes	yes
629	16 years	yes	yes	no	yes	1–5	Decreased	yes	yes				yes	yes	yes			yes	yes	yes	yes
630	16 years	yes	yes	no	yes	1–5	Decreased	yes	yes				yes	yes	yes			yes	yes	yes	yes
631	16 years	yes	yes	no	yes	1–5	Decreased	yes	yes				yes	yes	yes			yes	yes	yes	yes
632	16 years	yes	yes	no	yes	1–5	Decreased	yes	yes				yes	yes	yes			yes	yes	yes	yes
633	16 years	yes	yes	no	yes	1–5	Decreased	yes	yes				yes	yes	yes			yes	yes	yes	yes
634	16 years	yes	yes	no	yes	1–5	Decreased	yes	yes				yes	yes	yes			yes	yes	yes	yes
635	16 years	yes	yes	no	yes	1–5	Decreased	yes	yes				yes	yes	yes			yes	yes	yes	yes
636	16 years	yes	yes	no	yes	1–5	Decreased	yes	yes				yes	yes	yes			yes	yes	yes	yes
637	16 years	yes	yes	no	yes	1–5	Decreased	yes	yes				yes	yes	yes			yes	yes	yes	yes
638	16 years	yes	yes	no	yes	6–10	Decreased	yes	yes				yes	yes	yes			yes	yes	yes	yes
639	16 years	yes	yes	no	yes	6–10	Decreased	yes	yes				yes	yes	yes			yes	yes	yes	yes
640	16 years	yes	yes	no	yes	6–10	Decreased	yes	yes				yes	yes	yes			yes	yes	yes	yes
641	16 years	yes	yes	no	yes	6–10	Decreased	yes	yes				yes	yes	yes			yes	yes	yes	yes
642	16 years	yes	yes	no	yes	6–10	Decreased	yes	yes				yes	yes	yes			yes	yes	yes	yes
643	16 years	yes	yes	no	yes	6–10	Decreased	yes	yes				yes	yes	yes			yes	yes	yes	yes
644	16 years	yes	no	no	yes	6–10	Decreased	yes	yes				yes	yes	yes			yes	yes	yes	yes
645	16 years	yes	no	no	yes	6–10	Decreased	yes	yes				yes	yes	yes			yes	yes	yes	yes
646	16 years	yes	no	no	yes	6–10	Decreased	yes	yes				yes	yes	yes			yes	yes	yes	yes
647	16 years	yes	no	no	no	6–10	Decreased	yes	yes				yes	yes	yes			yes	yes	yes	yes
648	16 years	yes	no	no	no	6–10	The same	yes	yes				yes	yes	yes			yes	yes	yes	yes
649	16 years	yes	no	no	no	6–10	The same	yes	yes				yes	yes	yes			yes	yes	yes	yes
650	16 years	yes	no	no	no	6–10	The same	yes	yes				yes	yes	yes			yes	yes	yes	yes
651	16 years	yes	no	no	no	6–10	The same	yes	yes				yes	yes	yes			yes	yes	yes	yes
652	16 years	yes	no	no	no	11–20	The same	yes	yes				yes	yes	yes			yes	yes	yes	yes
653	16 years	yes	no	no	no	11–20	The same	yes	yes				yes	yes	yes			yes	yes	yes	yes
654	16 years	yes	no	no	no	11–20	The same	yes	yes				yes	yes	yes			yes	yes	yes	yes
655	16 years	yes	no	no	no	11–20	The same	yes	yes				yes	yes	yes			yes	yes	yes	yes
656	16 years	yes	no	no	no	11–20	The same	yes	yes				yes	yes	yes			yes	yes	yes	yes
657	16 years	yes	no	no	no	11–20	The same	yes	yes				yes	yes	yes			yes	yes	yes	yes
658	16 years	yes	no	no	no	11–20	The same	yes	yes				yes	yes	yes			yes	yes	yes	yes
659	17 years	yes	yes	yes	yes	1–5	Increased	yes	yes				yes	yes	yes			yes	yes	yes	yes
660	17 years	yes	yes	no	yes	1–5	Increased	yes	yes				yes	yes	yes			yes	yes	yes	yes
661	17 years	yes	yes	no	yes	1–5	Increased	yes	yes				yes	yes	yes			yes	yes	yes	yes
662	17 years	yes	yes	no	yes	1–5	Increased	yes	yes				yes	yes	yes			yes	yes	yes	yes
663	17 years	yes	yes	no	yes	1–5	Increased	yes	yes				yes	yes	yes			yes	yes	yes	yes
664	17 years	yes	yes	no	yes	1–5	Increased	yes	yes				yes	yes	yes			yes	yes	yes	yes
665	17 years	yes	yes	no	yes	1–5	Increased	yes	yes				yes	yes	yes			yes	yes	yes	yes
666	17 years	yes	yes	no	yes	1–5	Increased	yes	yes				yes	yes	yes			yes	yes	yes	yes
667	17 years	yes	yes	no	yes	1–5	Increased	yes	yes				yes	yes	yes			yes	yes	yes	yes
668	17 years	yes	yes	no	yes	1–5	Increased	yes	yes				yes	yes	yes			yes	yes	yes	yes
669	17 years	yes	yes	no	yes	1–5	Increased	yes	yes				yes	yes	yes			yes	yes	yes	yes
670	17 years	yes	yes	no	yes	1–5	Increased	yes	yes				yes	yes	yes			yes	yes	yes	yes
671	17 years	yes	yes	no	yes	1–5	Increased	yes	yes				yes	yes	yes			yes	yes	yes	yes
672	17 years	yes	yes	no	yes	1–5	Increased	yes	yes				yes	yes	yes			yes	yes	yes	yes
673	17 years	yes	yes	no	yes	1–5	Increased	yes	yes				yes	yes	yes			yes	yes	yes	yes
674	17 years	yes	yes	no	yes	1–5	Increased	yes	yes				yes	yes	yes			yes	yes	yes	yes
675	17 years	yes	yes	no	yes	1–5	Increased	yes	yes				yes	yes	yes			yes	yes	yes	yes
676	17 years	yes	yes	no	yes	1–5	Increased	yes	yes				yes	yes	yes			yes	yes	yes	yes
677	17 years	yes	yes	no	yes	1–5	Increased	yes	yes				yes	yes	yes			yes	yes	yes	yes
678	17 years	yes	yes	no	yes	1–5	Increased	yes	yes				yes	yes	yes			yes	yes	yes	yes
679	17 years	yes	yes	no	yes	1–5	Increased	yes	yes				yes	yes	yes			yes	yes	yes	yes
680	17 years	yes	yes	no	yes	1–5	Increased	yes	yes				yes	yes	yes			yes	yes	yes	yes
681	17 years	yes	yes	no	yes	1–5	Increased	yes	yes				yes	yes	yes			yes	yes	yes	yes
682	17 years	yes	yes	no	yes	1–5	Increased	yes	yes				yes	yes	yes			yes	yes	yes	yes
683	17 years	yes	yes	no	yes	1–5	Increased	yes	yes				yes	yes	yes			yes	yes	yes	yes
684	17 years	yes	yes	no	yes	1–5	Increased	yes	yes				yes	yes	yes			yes	yes	yes	yes
685	17 years	yes	yes	no	yes	1–5	Increased	yes	yes				yes	yes	yes			yes	yes	yes	yes
686	17 years	yes	yes	no	yes	1–5	Increased	yes	yes				yes	yes	yes			yes	yes	yes	yes
687	17 years	yes	yes	no	yes	1–5	Increased	yes	yes				yes	yes	yes			yes	yes	yes	yes
688	17 years	yes	yes	no	yes	1–5	Increased	yes	yes				yes	yes	yes			yes	yes	yes	yes
689	17 years	yes	yes	no	yes	1–5	Increased	yes	yes				yes	yes	yes			yes	yes	yes	yes
690	17 years	yes	yes	no	yes	1–5	Increased	yes	yes				yes	yes	yes			yes	yes	yes	yes
691	17 years	yes	yes	no	yes	1–5	Increased	yes	yes				yes	yes	yes			yes	yes	yes	yes
692	17 years	yes	yes	no	yes	1–5	Increased	yes	yes				yes	yes	yes			yes	yes	yes	yes
693	17 years	yes	yes	no	yes	1–5	Increased	yes	yes				yes	yes	yes			yes	yes	yes	yes
694	17 years	yes	yes	no	yes	1–5	Increased	yes	yes				yes	yes	yes			yes	yes	yes	yes
695	17 years	yes	yes	no	yes	1–5	Increased	yes	yes				yes	yes	yes			yes	yes	yes	yes
696	17 years	yes	yes	no	yes	1–5	Increased	yes	yes				yes	yes	yes			yes	yes	yes	yes
697	17 years	yes	yes	no	yes	1–5	Increased	yes	yes				yes	yes	yes			yes	yes	yes	yes
698	17 years	yes	yes	no	yes	1–5	Increased	yes	yes				yes	yes	yes			yes	yes	yes	yes
699	17 years	yes	yes	no	yes	1–5	Increased	yes	yes				yes	yes	yes			yes	yes	yes	yes
700	17 years	yes	yes	no	yes	1–5	Increased	yes	yes				yes	yes	yes			yes	yes	yes	yes
701	17 years	yes	yes	no	yes	1–5	Increased	yes					yes	yes	yes			yes	yes	yes	yes
702	17 years	yes	yes	no	yes	1–5	Increased	yes					yes	yes	yes			yes	yes	yes	yes
703	17 years	yes	yes	no	yes	1–5	Increased	yes					yes	yes	yes			yes	yes	yes	yes
704	17 years	yes	yes	no	yes	1–5	Increased	yes					yes	yes	yes			yes	yes	yes	yes
705	17 years	yes	yes	no	yes	1–5	Increased	yes					yes	yes	yes			yes	yes	yes	yes
706	17 years	yes	yes	no	yes	1–5	Increased	yes					yes	yes	yes			yes	yes	yes	yes
707	17 years	yes	yes	no	yes	1–5	Increased	yes					yes	yes	yes			yes	yes	yes	yes
708	17 years	yes	yes	no	yes	1–5	Increased	yes					yes	yes	yes			yes	yes	yes	yes
709	17 years	yes	yes	no	yes	1–5	Increased	yes					yes	yes	yes			yes	yes	yes	yes
710	17 years	yes	yes	no	yes	1–5	Increased	yes					yes	yes	yes			yes	yes	yes	yes
711	17 years	yes	yes	no	yes	1–5	Increased	yes					yes	yes	yes			yes	yes	yes	yes
712	17 years	yes	yes	no	yes	1–5	Increased	yes					yes	yes	yes			yes	yes	yes	yes
713	17 years	yes	yes	no	yes	1–5	Increased	yes					yes	yes	yes			yes	yes	yes	yes
714	17 years	yes	yes	no	yes	1–5	Increased	yes					yes	yes	yes			yes	yes	yes	yes
715	17 years	yes	yes	no	yes	1–5	Increased	yes					yes	yes	yes			yes	yes	yes	yes
716	17 years	yes	yes	no	yes	1–5	Increased	yes					yes	yes	yes			yes	yes	yes	yes
717	17 years	yes	yes	no	yes	1–5	Increased	yes					yes	yes	yes			yes	yes	yes	yes
718	17 years	yes	yes	no	yes	1–5	Increased	yes					yes	yes	yes			yes	yes	yes	yes
719	17 years	yes	yes	no	yes	1–5	Increased	yes					yes	yes	yes			yes	yes	yes	yes
720	17 years	yes	yes	no	yes	1–5	Increased	yes					yes	yes	yes			yes	yes	yes	yes
721	17 years	yes	yes	no	yes	1–5	Increased	yes					yes	yes	yes			yes	yes	yes
722	17 years	yes	yes	no	yes	1–5	Increased	yes					yes	yes	yes			yes	yes	yes
723	17 years	yes	yes	no	yes	1–5	Increased	yes					yes	yes	yes			yes	yes	yes
724	17 years	yes	yes	no	yes	1–5	Increased	yes					yes	yes	yes			yes	yes	yes
725	17 years	yes	yes	no	yes	1–5	Increased	yes					yes	yes	yes			yes	yes	yes
726	17 years	yes	yes	no	yes	1–5	Increased	yes					yes	yes	yes			yes	yes	yes
727	17 years	yes	yes	no	yes	1–5	Increased	yes					yes	yes	yes			yes	yes	yes
728	17 years	yes	yes	no	yes	1–5	Increased	yes					yes	yes	yes			yes	yes	yes
729	17 years	yes	yes	no	yes	1–5	Increased	yes					yes	yes	yes			yes	yes	yes
730	17 years	yes	yes	no	yes	1–5	Increased	yes					yes	yes	yes			yes	yes	yes
731	17 years	yes	yes	no	yes	1–5	Increased	yes					yes	yes	yes			yes	yes	yes
732	17 years	yes	yes	no	yes	1–5	Increased	yes					yes	yes	yes			yes	yes	yes
733	17 years	yes	yes	no	yes	1–5	Increased	yes					yes	yes	yes			yes	yes	yes
734	17 years	yes	yes	no	yes	1–5	Increased	yes					yes	yes	yes			yes	yes	yes
735	17 years	yes	yes	no	yes	1–5	Increased	yes					yes	yes	yes			yes	yes	yes
736	17 years	yes	yes	no	yes	1–5	Increased	yes					yes	yes	yes			yes	yes	yes
737	17 years	yes	yes	no	yes	1–5	Increased	yes					yes	yes	yes			yes	yes	yes
738	17 years	yes	yes	no	yes	1–5	Increased	yes					yes	yes	yes			yes	yes	yes
739	17 years	yes	yes	no	yes	1–5	Increased	yes					yes	yes	yes			yes	yes	yes
740	17 years	yes	yes	no	yes	1–5	Increased	yes					yes	yes	yes			yes	yes	yes
741	17 years	yes	yes	no	yes	1–5	Increased	yes					yes	yes				yes	yes	yes
742	17 years	yes	yes	no	yes	1–5	Increased	yes					yes	yes				yes	yes	yes
743	17 years	yes	yes	no	yes	1–5	Increased	yes					yes	yes				yes	yes	yes
744	17 years	yes	yes	no	yes	1–5	Increased	yes					yes	yes				yes	yes	yes
745	17 years	yes	yes	no	yes	1–5	Increased	yes					yes	yes				yes	yes	yes
746	17 years	yes	yes	no	yes	1–5	Increased	yes					yes	yes				yes	yes	yes
747	17 years	yes	yes	no	yes	1–5	Increased	yes					yes	yes				yes	yes	yes
748	17 years	yes	yes	no	yes	1–5	Increased	yes					yes	yes				yes	yes	yes
749	17 years	yes	yes	no	yes	1–5	Increased	yes					yes	yes				yes	yes	yes
750	17 years	yes	yes	no	yes	1–5	Increased	yes					yes	yes				yes	yes	yes
751	17 years	yes	yes	no	yes	1–5	Increased	yes					yes	yes				yes	yes	yes
752	17 years	yes	yes	no	yes	1–5	Increased	yes					yes	yes				yes	yes	yes
753	17 years	yes	yes	no	yes	1–5	Increased	yes					yes	yes				yes	yes	yes
754	17 years	yes	yes	no	yes	1–5	Increased	yes					yes	yes				yes	yes	yes
755	17 years	yes	yes	no	yes	1–5	Increased	yes					yes	yes				yes	yes	yes
756	17 years	yes	yes	no	yes	1–5	Increased	yes					yes	yes				yes	yes	yes
757	17 years	yes	yes	no	yes	1–5	Increased	yes					yes	yes				yes	yes	yes
758	17 years	yes	yes	no	yes	1–5	Increased	yes					yes	yes				yes	yes	yes
759	17 years	yes	yes	no	yes	1–5	Increased	yes					yes	yes				yes	yes	yes
760	17 years	yes	yes	no	yes	1–5	Increased	yes					yes	yes				yes	yes	yes
761	17 years	yes	yes	no	yes	1–5	Increased	yes					yes	yes				yes	yes	yes
762	17 years	yes	yes	no	yes	1–5	Increased	yes					yes	yes				yes	yes	yes
763	17 years	yes	yes	no	yes	1–5	Increased	yes					yes	yes				yes	yes	yes
764	17 years	yes	yes	no	yes	1–5	Increased	yes					yes	yes				yes	yes	yes
765	17 years	yes	yes	no	yes	1–5	Increased	yes					yes	yes				yes	yes	yes
766	17 years	yes	yes	no	yes	1–5	Increased	yes					yes	yes				yes	yes	yes
767	17 years	yes	yes	no	yes	1–5	Increased	yes					yes	yes				yes	yes	yes
768	17 years	yes	yes	no	yes	1–5	Increased	yes					yes	yes				yes	yes	yes
769	17 years	yes	yes	no	yes	1–5	Increased	yes					yes	yes				yes	yes	yes
770	17 years	yes	yes	no	yes	1–5	Increased	yes					yes	yes				yes	yes	yes
771	17 years	yes	yes	no	yes	1–5	Increased	yes					yes	yes				yes	yes	yes
772	17 years	yes	yes	no	yes	1–5	Increased	yes					yes	yes				yes	yes	yes
773	17 years	yes	yes	no	yes	1–5	Increased	yes					yes	yes				yes	yes	yes
774	17 years	yes	yes	no	yes	1–5	Increased	yes					yes	yes				yes	yes	yes
775	17 years	yes	yes	no	yes	1–5	Increased	yes					yes	yes				yes	yes	yes
776	17 years	yes	yes	no	yes	1–5	Increased	yes					yes	yes				yes	yes	yes
777	17 years	yes	yes	no	yes	1–5	Increased	yes					yes	yes				yes	yes	yes
778	17 years	yes	yes	no	yes	1–5	Increased	yes					yes	yes				yes	yes	yes
779	17 years	yes	yes	no	yes	1–5	Increased	yes					yes	yes				yes	yes	yes
780	17 years	yes	yes	no	yes	1–5	Increased	yes					yes	yes				yes	yes	yes
781	17 years	yes	yes	no	yes	1–5	Increased	yes					yes	yes				yes	yes	yes
782	17 years	yes	yes	no	yes	1–5	Increased	yes					yes	yes				yes	yes	yes
783	17 years	yes	yes	no	yes	1–5	Increased	yes					yes	yes				yes	yes	yes
784	17 years	yes	yes	no	yes	1–5	Increased	yes					yes	yes				yes	yes	yes
785	17 years	yes	yes	no	yes	1–5	Increased	yes					yes	yes				yes	yes	yes
786	17 years	yes	yes	no	yes	1–5	Increased	yes					yes	yes				yes	yes	yes
787	17 years	yes	yes	no	yes	1–5	Increased	yes					yes	yes				yes	yes	yes
788	17 years	yes	yes	no	yes	1–5	Increased	yes					yes	yes				yes	yes	yes
789	17 years	yes	yes	no	yes	1–5	Increased	yes					yes	yes				yes	yes	yes
790	17 years	yes	yes	no	yes	1–5	Increased	yes					yes	yes				yes	yes	yes
791	17 years	yes	yes	no	yes	1–5	Increased	yes					yes	yes				yes	yes	yes
792	17 years	yes	yes	no	yes	1–5	Increased	yes					yes	yes				yes	yes	yes
793	17 years	yes	yes	no	yes	1–5	Increased	yes					yes	yes				yes	yes	yes
794	17 years	yes	yes	no	yes	1–5	Increased	yes					yes	yes				yes	yes	yes
795	17 years	yes	yes	no	yes	1–5	Increased	yes					yes	yes				yes	yes	yes
796	17 years	yes	yes	no	yes	1–5	Increased	yes					yes	yes				yes	yes	yes
797	17 years	yes	yes	no	yes	1–5	Increased	yes					yes	yes				yes	yes	yes
798	17 years	yes	yes	no	yes	1–5	Increased	yes					yes	yes				yes	yes	yes
799	17 years	yes	yes	no	yes	1–5	Increased	yes					yes	yes				yes	yes	yes
800	17 years	yes	yes	no	yes	1–5	Increased	yes					yes	yes				yes	yes	yes
801	17 years	yes	yes	no	yes	1–5	Increased	yes					yes	yes				yes	yes
802	17 years	yes	yes	no	yes	1–5	Increased	yes					yes	yes				yes	yes
803	17 years	yes	yes	no	yes	1–5	Increased	yes					yes	yes				yes	yes
804	17 years	yes	yes	no	yes	1–5	Increased	yes					yes	yes				yes	yes
805	17 years	yes	yes	no	yes	1–5	Increased	yes					yes	yes				yes	yes
806	17 years	yes	yes	no	yes	1–5	Increased	yes					yes	yes				yes	yes
807	17 years	yes	yes	no	yes	1–5	Increased	yes					yes	yes				yes	yes
808	17 years	yes	yes	no	yes	1–5	Increased	yes					yes	yes				yes	yes
809	17 years	yes	yes	no	yes	1–5	Increased	yes					yes	yes				yes	yes
810	17 years	yes	yes	no	yes	1–5	Increased	yes					yes	yes				yes	yes
811	17 years	yes	yes	no	yes	1–5	Increased	yes					yes	yes				yes	yes
812	17 years	yes	yes	no	yes	1–5	Increased	yes					yes	yes				yes	yes
813	17 years	yes	yes	no	yes	1–5	Increased	yes					yes	yes				yes	yes
814	17 years	yes	yes	no	yes	1–5	Increased	yes					yes	yes				yes	yes
815	17 years	yes	yes	no	yes	1–5	Increased	yes					yes	yes				yes	yes
816	17 years	yes	yes	no	yes	1–5	Increased	yes					yes	yes				yes	yes
817	17 years	yes	yes	no	yes	1–5	Increased	yes					yes	yes				yes	yes
818	17 years	yes	yes	no	yes	1–5	Increased	yes					yes	yes				yes	yes
819	17 years	yes	yes	no	yes	1–5	Increased	yes					yes	yes				yes	yes
820	17 years	yes	yes	no	yes	1–5	Increased	yes					yes	yes				yes	yes
821	17 years	yes	yes	no	yes	1–5	Increased	yes					yes	yes				yes
822	17 years	yes	yes	no	yes	1–5	Increased	yes					yes	yes				yes
823	17 years	yes	yes	no	yes	1–5	Increased	yes					yes	yes				yes
824	17 years	yes	yes	no	yes	1–5	Increased	yes					yes	yes				yes
825	17 years	yes	yes	no	yes	1–5	Increased	yes					yes	yes				yes
826	17 years	yes	yes	no	yes	1–5	Increased	yes					yes	yes				yes
827	17 years	yes	yes	no	yes	1–5	Increased	yes					yes	yes				yes
828	17 years	yes	yes	no	yes	1–5	Increased	yes					yes	yes				yes
829	17 years	yes	yes	no	yes	1–5	Increased	yes					yes	yes				yes
830	17 years	yes	yes	no	yes	1–5	Increased	yes					yes	yes				yes
831	17 years	yes	yes	no	yes	1–5	Increased	yes					yes	yes				yes
832	17 years	yes	yes	no	yes	1–5	Increased	yes					yes	yes				yes
833	17 years	yes	yes	no	yes	1–5	Increased	yes					yes	yes				yes
834	17 years	yes	yes	no	yes	1–5	Increased	yes					yes	yes				yes
835	17 years	yes	yes	no	yes	1–5	Increased	yes					yes	yes				yes
836	17 years	yes	yes	no	yes	1–5	Increased	yes					yes	yes				yes
837	17 years	yes	yes	no	yes	1–5	Increased	yes					yes	yes				yes
838	17 years	yes	yes	no	yes	1–5	Increased	yes					yes	yes				yes
839	17 years	yes	yes	no	yes	1–5	Increased	yes					yes	yes				yes
840	17 years	yes	yes	no	yes	1–5	Increased	yes					yes	yes				yes
841	17 years	yes	yes	no	yes	1–5	Increased	yes					yes	yes				yes
842	17 years	yes	yes	no	yes	1–5	Increased	yes					yes	yes				yes
843	17 years	yes	yes	no	yes	1–5	Increased	yes					yes	yes				yes
844	17 years	yes	yes	no	yes	1–5	Increased	yes					yes	yes				yes
845	17 years	yes	yes	no	yes	1–5	Increased	yes					yes	yes				yes
846	17 years	yes	yes	no	yes	1–5	Increased	yes					yes	yes				yes
847	17 years	yes	yes	no	yes	1–5	Increased	yes					yes	yes				yes
848	17 years	yes	yes	no	yes	1–5	Increased	yes					yes	yes				yes
849	17 years	yes	yes	no	yes	1–5	Increased	yes					yes	yes				yes
850	17 years	yes	yes	no	yes	1–5	Increased	yes					yes	yes				yes
851	17 years	yes	yes	no	yes	1–5	Increased	yes					yes					yes
852	17 years	yes	yes	no	yes	1–5	Increased	yes					yes					yes
853	17 years	yes	yes	no	yes	1–5	Increased	yes					yes					yes
854	17 years	yes	yes	no	yes	1–5	Increased	yes					yes					yes
855	17 years	yes	yes	no	yes	1–5	Increased	yes					yes					yes
856	17 years	yes	yes	no	yes	1–5	Increased	yes					yes					yes
857	17 years	yes	yes	no	yes	1–5	Increased	yes					yes					yes
858	17 years	yes	yes	no	yes	1–5	Increased	yes					yes					yes
859	17 years	yes	yes	no	yes	6–10	Increased	yes					yes					yes
860	17 years	yes	yes	no	yes	6–10	Increased	yes					yes					yes
861	17 years	yes	yes	no	yes	6–10	Increased						yes					yes
862	17 years	yes	yes	no	yes	6–10	Increased						yes					yes
863	17 years	yes	yes	no	yes	6–10	Increased						yes					yes
864	17 years	yes	yes	no	yes	6–10	Increased						yes					yes
865	17 years	yes	yes	no	yes	6–10	Increased						yes					yes
866	17 years	yes	yes	no	yes	6–10	Increased						yes					yes
867	17 years	yes	yes	no	yes	6–10	Increased						yes					yes
868	17 years	yes	yes	no	yes	6–10	Increased						yes					yes
869	17 years	yes	yes	no	yes	6–10	Increased						yes					yes
870	17 years	yes	yes	no	yes	6–10	Increased						yes					yes
871	17 years	yes	yes	no	yes	11–20	Increased						yes					yes
872	17 years	yes	yes	no	yes	11–20	Increased						yes					yes
873	17 years	yes	yes	no	yes	11–20	Decreased						yes					yes
874	17 years	yes	yes	no	yes	11–20	Decreased						yes					yes
875	17 years	yes	yes	no	yes	11–20	Decreased						yes					yes
876	17 years	yes	yes	no	yes	11–20	Decreased						yes					yes
877	17 years	yes	yes	no	yes	11–20	Decreased						yes					yes
878	17 years	yes	yes	no	yes	11–20	Decreased						yes					yes
879	17 years	yes	yes	no	yes	11–20	Decreased						yes					yes
880	17 years	yes	yes	no	yes	11–20	Decreased						yes					yes
881	17 years	yes	yes	no	yes	11–20	Decreased						yes					yes
882	17 years	yes	yes	no	yes	11–20	Decreased						yes					yes
883	17 years	yes	yes	no	yes	11–20	Decreased						yes					yes
884	17 years	yes	yes	no	yes	11–20	Decreased						yes					yes
885	17 years	yes	yes	no	yes	11–20	Decreased						yes					yes
886	17 years	yes	yes	no	yes	11–20	Decreased						yes					yes
887	17 years	yes	yes	no	yes	11–20	Decreased						yes					yes
888	17 years	yes	yes	no	yes	11–20	Decreased						yes					yes
889	17 years	yes	yes	no	yes	11–20	Decreased						yes					yes
890	17 years	yes	yes	no	yes	11–20	Decreased						yes					yes
891	17 years	yes	yes	no	yes	11–20	Decreased						yes					yes
892	17 years	yes	yes	no	yes	11–20	Decreased						yes					yes
893	17 years	yes	yes	no	yes	11–20	The same						yes					yes
894	17 years	yes	yes	no	yes	11–20	The same						yes					yes
895	17 years	yes	no	no	yes	11–20	The same						yes					yes
896	17 years	yes	no	no	yes	11–20	The same						yes					yes
897	17 years	yes	no	no	yes	11–20	The same						yes					yes
898	17 years	yes	no	no	yes	11–20	The same						yes					yes
899	17 years	yes	no	no	yes	11–20	The same						yes					yes
900	17 years	yes	no	no	yes	11–20	The same						yes					yes
901	17 years	yes	no	no	yes	11–20	The same											yes
902	17 years	yes	no	no	yes	11–20	The same											yes
903	17 years	yes	no	no	yes	11–20	The same											yes
904	17 years	yes	no	no	no	11–20	The same											yes
905	17 years	yes	no	no	no	11–20	The same											yes
906	17 years	yes	no	no	no	11–20	The same											yes
907	17 years	yes	no	no	no	11–20	The same											yes
908	17 years	yes	no	no	no	11–20	The same											yes
909	17 years	yes	no	no	no	11–20	The same											yes
910	17 years	yes	no	no	no	11–20	The same											yes
911	17 years	yes	no	no	no	11–20	The same
912	17 years	yes	no	no	no	11–20	The same
913	17 years	yes	no	no	no	11–20	The same
914	17 years	yes	no	no	no	Over 20	The same
915	14 years	no
916	14 years	no
917	14 years	no
918	14 years	no
919	14 years	no
920	14 years	no
921	14 years	no
922	14 years	no
923	14 years	no
924	14 years	no
925	14 years	no
926	14 years	no
927	14 years	no
928	14 years	no
929	14 years	no
930	14 years	no
931	14 years	no
932	14 years	no
933	14 years	no
934	14 years	no
935	14 years	no
936	14 years	no
937	14 years	no
938	14 years	no
939	14 years	no
940	14 years	no
941	14 years	no
942	14 years	no
943	14 years	no
944	14 years	no
945	14 years	no
946	14 years	no
947	14 years	no
948	14 years	no
949	14 years	no
950	14 years	no
951	14 years	no
952	14 years	no
953	14 years	no
954	14 years	no
955	14 years	no
956	14 years	no
957	14 years	no
958	14 years	no
959	14 years	no
960	14 years	no
961	14 years	no
962	14 years	no
963	14 years	no
964	14 years	no
965	14 years	no
966	14 years	no
967	14 years	no
968	14 years	no
969	14 years	no
970	14 years	no
971	14 years	no
972	14 years	no
973	14 years	no
974	14 years	no
975	14 years	no
976	14 years	no
977	14 years	no
978	14 years	no
979	14 years	no
980	14 years	no
981	14 years	no
982	14 years	no
983	14 years	no
984	14 years	no
985	14 years	no
986	14 years	no
987	14 years	no
988	14 years	no
989	14 years	no
990	14 years	no
991	14 years	no
992	14 years	no
993	14 years	no
994	14 years	no
995	14 years	no
996	14 years	no
997	14 years	no
998	14 years	no
999	14 years	no
1000	14 years	no
1001	14 years	no
1002	14 years	no
1003	14 years	no
1004	14 years	no
1005	14 years	no
1006	14 years	no
1007	14 years	no
1008	14 years	no
1009	14 years	no
1010	14 years	no
1011	14 years	no
1012	14 years	no
1013	14 years	no
1014	14 years	no
1015	14 years	no
1016	14 years	no
1017	14 years	no
1018	14 years	no
1019	14 years	no
1020	14 years	no
1021	14 years	no
1022	14 years	no
1023	14 years	no
1024	14 years	no
1025	14 years	no
1026	14 years	no
1027	14 years	no
1028	14 years	no
1029	14 years	no
1030	14 years	no
1031	14 years	no
1032	14 years	no
1033	14 years	no
1034	14 years	no
1035	14 years	no
1036	14 years	no
1037	14 years	no
1038	14 years	no
1039	14 years	no
1040	14 years	no
1041	14 years	no
1042	14 years	no
1043	14 years	no
1044	14 years	no
1045	14 years	no
1046	14 years	no
1047	14 years	no
1048	14 years	no
1049	14 years	no
1050	14 years	no
1051	14 years	no
1052	14 years	no
1053	14 years	no
1054	14 years	no
1055	15 years	no
1056	15 years	no
1057	15 years	no
1058	15 years	no
1059	15 years	no
1060	15 years	no
1061	15 years	no
1062	15 years	no
1063	15 years	no
1064	15 years	no
1065	15 years	no
1066	15 years	no
1067	15 years	no
1068	15 years	no
1069	15 years	no
1070	15 years	no
1071	15 years	no
1072	15 years	no
1073	15 years	no
1074	15 years	no
1075	15 years	no
1076	15 years	no
1077	15 years	no
1078	15 years	no
1079	15 years	no
1080	15 years	no
1081	15 years	no
1082	15 years	no
1083	15 years	no
1084	15 years	no
1085	15 years	no
1086	15 years	no
1087	15 years	no
1088	15 years	no
1089	15 years	no
1090	15 years	no
1091	15 years	no
1092	15 years	no
1093	15 years	no
1094	15 years	no
1095	15 years	no
1096	15 years	no
1097	15 years	no
1098	15 years	no
1099	15 years	no
1100	15 years	no
1101	15 years	no
1102	15 years	no
1103	15 years	no
1104	15 years	no
1105	15 years	no
1106	15 years	no
1107	15 years	no
1108	15 years	no
1109	15 years	no
1110	15 years	no
1111	15 years	no
1112	15 years	no
1113	15 years	no
1114	15 years	no
1115	15 years	no
1116	15 years	no
1117	15 years	no
1118	15 years	no
1119	15 years	no
1120	15 years	no
1121	15 years	no
1122	15 years	no
1123	15 years	no
1124	15 years	no
1125	15 years	no
1126	15 years	no
1127	15 years	no
1128	15 years	no
1129	15 years	no
1130	15 years	no
1131	15 years	no
1132	15 years	no
1133	15 years	no
1134	15 years	no
1135	15 years	no
1136	15 years	no
1137	15 years	no
1138	15 years	no
1139	15 years	no
1140	15 years	no
1141	15 years	no
1142	15 years	no
1143	15 years	no
1144	15 years	no
1145	15 years	no
1146	15 years	no
1147	15 years	no
1148	15 years	no
1149	15 years	no
1150	15 years	no
1151	15 years	no
1152	15 years	no
1153	15 years	no
1154	15 years	no
1155	16 years	no
1156	16 years	no
1157	16 years	no
1158	16 years	no
1159	16 years	no
1160	17 years	no
1161	17 years	no
1162	17 years	no
1163	17 years	no
1164	17 years	no
1165	17 years	no
1166	17 years	no
